# Supplementary material for: An intra-specific consensus genetic map of pigeonpea [Cajanus cajan (L.) Millspaugh] derived from six mapping populations
Source: Theor Appl Genet. 2012 Jul 8;125(6):1325–38. doi: 10.1007/s00122-012-1916-5 (PMC3442162; doi:10.1007/s00122-012-1916-5)
Supplement: Supplementary file 3 — Supplementary material 3 (XLS 1541 kb) [file 122_2012_1916_MOESM3_ESM.xls]

## Sheet: Genotype scores
ESM Table 1: Genotyping scores for six different F2 populations used to construct consensus genetic map
a) Genotype scores of F2 individuals in the population "ICP 8863 × ICPL 20097"
Marker name	χ2 value	Genotype 1	Genotype 2	Genotype 3	Genotype 4	Genotype 5	Genotype 6	Genotype 7	Genotype 8	Genotype 9	Genotype 10	Genotype 11	Genotype 12	Genotype 13	Genotype 14	Genotype 15	Genotype 16	Genotype 17	Genotype 18	Genotype 19	Genotype 20	Genotype 21	Genotype 22	Genotype 23	Genotype 24	Genotype 25	Genotype 26	Genotype 27	Genotype 28	Genotype 29	Genotype 30	Genotype 31	Genotype 32	Genotype 33	Genotype 34	Genotype 35	Genotype 36	Genotype 37	Genotype 38	Genotype 39	Genotype 40	Genotype 41	Genotype 42	Genotype 43	Genotype 44	Genotype 45	Genotype 46	Genotype 47	Genotype 48
CcM0931	3.8	B	H	H	B	A	B	B	H	H	B	B	B	H	H	A	B	H	H	H	H	B	B	A	A	B	B	B	H	H	B	B	H	H	A	H	B	-	H	H	-	B	B	B	B	A	B	-	B
CcM1522	0	H	A	H	H	H	H	B	H	B	B	H	B	H	A	-	-	H	A	H	H	H	B	A	H	B	B	B	H	A	-	A	H	H	H	H	B	H	H	H	B	A	B	H	-	A	H	H	-
CcM1999	0	B	B	B	H	H	H	A	H	H	B	H	H	H	A	B	A	H	A	H	B	B	H	H	H	A	B	H	H	B	H	A	H	B	A	H	H	B	A	B	-	H	H	B	A	H	A	H	A
CcM0494	1	H	B	H	B	H	B	A	H	H	B	H	H	A	H	B	A	H	A	H	B	B	H	H	H	A	B	H	H	B	H	A	H	B	A	H	H	B	H	B	-	H	H	B	A	H	H	H	A
CcM2149	0.1	H	-	H	B	-	B	A	B	B	H	H	B	H	H	B	A	H	A	A	H	B	A	H	H	H	B	H	H	H	-	A	H	B	A	H	H	H	H	B	B	-	H	H	H	H	H	H	H
CcM0542	0.3	H	H	H	B	H	B	A	H	H	H	H	H	H	H	B	A	H	A	A	H	B	A	H	H	H	B	H	H	H	H	A	H	B	A	H	H	H	H	B	B	H	H	-	H	H	H	H	H
CcM1778	1.1	H	H	H	B	H	-	-	H	H	-	H	H	H	H	-	A	H	A	A	H	-	A	H	H	H	B	H	H	H	H	A	H	B	A	H	H	H	H	B	B	H	H	B	H	H	H	H	H
CcM1559	0.1	B	A	H	B	H	B	A	H	H	H	H	H	H	-	B	A	H	A	A	H	B	A	H	H	H	B	H	H	H	H	A	H	B	A	H	H	H	H	B	-	H	H	H	H	H	H	H	H
CcM1659	1.7	H	H	H	B	H	B	-	H	H	H	H	H	H	-	B	A	H	A	A	-	B	A	H	H	H	B	-	H	H	H	A	H	B	A	H	H	H	H	B	-	H	H	H	H	H	H	-	H
CcM1405	1.3	H	H	A	B	H	B	A	H	H	H	H	H	H	H	B	A	H	A	A	H	B	A	H	H	H	B	H	H	H	H	A	B	B	A	B	H	H	H	B	-	H	B	H	H	H	H	H	H
CcM1101	1.4	B	H	A	B	A	H	A	H	H	H	H	H	H	H	H	A	A	A	A	A	B	A	H	H	H	B	H	H	B	H	A	B	H	A	B	H	A	H	H	-	A	B	A	A	H	B	H	H
CcM1198	1.9	-	-	A	B	A	A	A	-	H	H	H	-	H	-	-	H	A	A	H	A	-	A	H	H	A	H	A	-	B	H	A	B	-	A	B	H	A	H	H	-	-	B	A	A	H	B	H	H
CcM2097	2.4	B	H	A	B	A	A	A	B	H	H	H	H	A	B	H	H	A	A	H	A	B	A	A	B	A	A	H	-	B	H	A	B	H	A	B	H	A	H	H	-	H	B	A	A	H	B	H	H
CcM2350	2.4	B	-	A	B	H	H	H	A	A	H	H	H	H	H	H	H	A	H	H	A	-	A	H	B	A	A	H	H	H	H	A	H	H	A	H	H	-	B	B	-	H	H	H	H	H	A	H	H
CcM0974	6.4	-	B	H	H	H	A	B	B	H	A	B	H	B	H	H	A	H	H	H	B	-	B	B	B	A	B	H	H	H	A	-	H	A	B	H	H	-	H	H	-	B	-	B	-	-	-	-	H
CcM2754	0.9	B	H	H	H	H	A	B	H	A	A	B	H	H	H	H	A	H	A	H	B	H	B	B	B	A	B	H	H	H	A	H	H	A	B	H	H	H	A	H	B	B	A	-	A	H	B	H	H
CcM0095	1.7	B	H	H	H	H	A	B	H	H	A	B	H	H	H	H	A	H	A	H	B	H	B	B	B	A	B	H	H	H	A	H	H	A	B	H	H	H	A	H	-	B	A	H	A	H	B	H	H
CcM2753	0.7	B	H	H	H	B	A	B	-	H	A	B	H	H	H	-	A	H	A	H	B	-	B	B	B	A	B	H	H	H	-	H	H	A	-	H	H	H	A	H	-	-	A	H	A	H	B	H	H
CcM1264	1.6	B	H	H	H	H	A	B	H	H	H	B	B	H	H	H	A	H	A	H	H	H	B	B	H	A	-	H	H	H	A	H	H	A	B	H	H	H	A	H	-	B	A	H	H	H	B	H	H
CcM2463	1.4	-	-	H	-	H	A	B	H	B	B	B	B	H	H	H	A	H	A	H	H	H	B	B	H	A	B	H	H	H	A	H	H	A	B	H	H	H	A	H	B	B	A	H	H	H	B	H	H
CcM1453	0.2	B	H	-	H	H	A	B	H	B	H	B	B	H	H	H	A	H	A	H	H	H	B	B	H	A	B	H	H	H	A	H	H	A	B	H	H	H	A	H	-	B	A	H	H	H	B	H	H
CcM2710	1.5	B	A	A	H	B	H	B	H	B	H	B	B	A	A	H	A	H	H	H	H	A	B	B	H	H	H	H	B	H	H	H	H	H	-	H	B	B	A	H	H	H	H	H	B	H	H	A	B
CcM1791	0.9	B	A	-	H	B	H	B	H	B	H	-	B	A	A	H	A	H	H	H	H	A	B	B	H	H	H	H	B	H	H	H	H	H	B	H	B	B	-	-	H	H	H	H	B	H	H	A	B
CcM1008	0.8	-	-	A	H	B	H	B	H	B	H	H	B	A	A	H	A	H	-	H	H	A	B	B	H	H	H	H	B	H	H	H	H	H	B	H	-	B	A	H	H	H	-	H	B	-	-	A	B
CcM2895	0	B	A	A	H	B	-	B	H	B	H	H	B	A	A	H	A	H	H	H	H	-	B	B	H	A	H	H	B	H	H	H	H	H	B	H	B	-	A	H	-	H	H	H	B	H	H	A	B
CcM1814	2.4	H	H	H	-	H	H	A	A	H	H	H	A	A	A	A	A	A	A	H	A	H	A	A	H	B	H	H	H	B	H	H	H	A	A	H	A	B	A	H	-	H	A	H	B	H	A	B	A
CcM1828	1.1	H	H	-	-	H	H	B	A	H	B	-	A	A	B	A	-	B	B	H	B	B	A	A	H	H	H	H	-	A	H	B	H	H	B	H	A	B	B	H	H	A	A	H	B	-	A	H	A
CcM1910	0.4	H	H	H	H	H	H	B	B	H	B	H	A	A	B	A	A	B	B	H	B	H	A	A	H	H	H	H	H	B	H	B	H	H	B	H	A	B	B	H	H	H	A	-	B	H	A	H	A
CcM0271	4.7	-	-	B	H	H	-	B	B	H	A	H	A	H	B	B	A	B	B	H	B	-	A	A	A	B	H	A	-	B	-	B	A	A	B	H	A	-	-	H	A	-	-	-	-	-	-	-	-
CcM0057	1.1	H	H	B	H	H	A	B	B	H	A	H	A	A	B	B	H	B	B	H	B	H	H	A	A	B	H	A	H	B	H	H	H	A	B	H	A	B	B	B	-	H	A	H	H	H	A	H	H
CcM0054	1.1	H	H	B	H	H	A	B	B	H	A	H	A	H	B	B	H	B	B	H	B	H	H	A	A	B	H	A	H	B	H	H	H	A	B	H	A	B	B	H	-	H	A	H	H	H	A	H	H
CcM0055	0.4	H	H	B	H	H	A	B	B	H	A	H	A	A	B	H	H	H	A	H	B	H	H	A	A	B	H	A	H	B	H	H	H	A	B	H	A	B	B	H	-	H	A	H	H	A	A	H	H
CcM1886	0.7	H	H	B	B	B	A	B	B	H	A	H	A	A	B	H	B	H	A	H	B	H	H	A	A	B	H	A	H	B	H	H	H	A	B	H	A	B	B	H	-	H	H	H	H	A	H	H	H
CcM2296	0.6	H	H	B	B	B	A	B	B	H	A	H	A	A	B	H	B	H	A	H	B	H	H	A	A	B	H	A	H	B	H	B	H	A	B	H	A	B	B	H	A	A	H	H	H	A	H	H	H
CcM0772	1.9	H	H	B	B	B	A	B	B	H	A	H	A	A	B	H	B	H	A	H	B	H	H	A	A	B	H	A	H	B	H	H	H	A	B	H	A	B	B	H	-	A	H	H	H	A	H	H	H
CcM2639	0.6	H	H	B	B	B	A	B	B	H	A	H	A	A	B	H	B	H	A	H	B	-	H	A	A	B	H	A	H	B	-	B	H	A	B	H	A	B	B	H	A	A	H	-	H	A	H	A	H
CcM2280	1.3	H	A	B	B	B	A	B	B	H	A	H	A	A	B	H	B	H	A	H	B	H	H	A	A	B	H	A	H	B	H	H	H	A	B	H	H	B	B	H	A	A	H	H	H	A	H	H	H
CcM1216	0.7	H	A	B	B	H	A	B	B	H	-	H	A	H	B	H	B	H	A	H	B	H	H	A	A	B	H	A	H	B	H	B	H	A	B	H	H	B	B	H	A	A	H	H	H	A	H	H	H
CcM1398	1.1	H	A	B	B	H	A	B	B	H	A	H	A	H	B	H	B	H	A	H	B	H	H	A	A	B	H	A	H	B	H	B	H	A	-	H	H	B	B	H	A	A	H	H	H	A	H	H	-
CcM2641	3.7	H	A	-	H	H	A	B	B	H	A	H	A	H	B	H	B	H	A	H	B	H	H	A	A	B	H	A	H	B	H	H	A	A	H	H	H	B	B	H	-	A	H	A	H	A	H	H	H
CcM0721	5.3	H	H	A	B	B	B	H	H	A	B	A	A	B	H	H	B	H	H	H	H	H	H	A	B	B	H	A	A	H	-	H	H	B	H	A	H	A	H	H	H	A	-	H	H	A	B	A	H
CcM1139	5.8	H	H	A	H	B	H	H	H	H	B	A	B	B	A	B	H	H	H	H	H	H	A	H	A	H	B	H	A	A	H	H	H	B	H	A	A	A	H	H	-	H	H	H	B	H	H	H	A
CcM2227	8.3	H	H	H	H	B	H	H	B	H	B	A	B	B	H	B	H	A	H	H	H	H	A	H	A	H	B	H	A	A	H	H	B	B	H	A	A	A	H	H	H	H	H	-	B	-	-	-	A
CcM0246	3.5	H	-	H	H	B	H	B	B	H	B	A	B	B	H	B	H	A	H	H	H	H	A	H	A	H	B	H	H	A	H	H	B	B	H	A	A	A	H	B	-	H	H	H	B	H	H	H	A
CcM1732	5.1	B	H	H	H	B	-	B	B	B	B	A	B	B	H	B	H	A	H	H	H	H	A	H	A	H	B	H	H	A	H	H	B	B	-	A	A	A	H	B	H	H	H	H	B	H	H	H	A
CcM0431	3.5	B	H	H	H	B	H	B	B	H	B	A	B	B	H	B	H	A	H	H	H	H	A	H	A	H	B	H	H	A	H	H	B	-	H	A	A	A	H	B	H	H	H	H	B	H	H	H	A
CcM2451	2.2	B	B	H	H	B	H	B	H	H	B	A	B	B	H	B	H	A	H	H	H	H	A	H	A	H	B	H	H	A	H	H	B	B	H	A	A	A	A	B	-	H	A	H	B	H	H	B	A
CcM2740	1.4	B	B	H	H	H	H	B	H	H	B	A	B	B	H	B	H	A	H	H	B	H	A	B	A	H	B	H	H	A	H	H	B	B	H	A	A	A	A	B	-	H	H	H	B	A	A	H	A
CcM2281	0.7	B	B	H	H	H	H	B	H	H	B	A	B	B	H	B	H	A	H	H	H	H	A	B	A	H	B	H	H	A	H	H	B	B	H	A	A	A	A	-	-	H	A	H	B	H	H	B	A
CcM0374	2.8	A	A	-	H	H	H	H	H	H	H	H	H	H	H	H	H	H	H	H	H	H	H	H	H	H	H	H	H	H	H	H	H	H	H	H	H	H	H	H	H	H	H	H	H	H	H	H	H
CcM1821	6.4	-	B	H	H	H	B	-	B	-	-	H	A	H	B	A	H	B	B	H	B	B	A	H	B	H	A	A	H	B	-	B	H	H	B	H	A	B	-	-	A	H	A	H	B	H	H	H	H
CcM1615	0	H	B	H	-	H	H	A	H	H	A	H	-	H	B	A	A	H	B	H	H	H	A	B	H	H	A	A	H	B	H	B	B	H	H	H	A	-	H	H	A	H	A	A	H	B	B	H	H
CcM0853	2.5	H	B	H	B	H	B	A	H	H	H	H	H	A	A	B	A	H	A	A	H	B	A	H	H	H	B	H	H	H	H	A	H	B	A	H	H	H	H	B	B	H	H	H	H	B	H	H	H
CcM0361	0.1	H	B	H	H	H	H	A	H	-	A	H	A	B	B	A	H	H	B	H	H	H	A	B	H	H	A	A	H	H	H	H	B	B	H	H	A	H	-	H	-	H	A	H	H	B	H	H	H
CcM0734	0	H	B	H	H	H	-	A	H	H	A	H	A	B	B	A	H	H	B	H	H	-	A	B	H	H	A	A	H	H	H	B	B	H	H	H	A	H	H	H	A	H	A	H	H	B	H	H	H
CcM2977	0.7	H	B	H	A	H	H	A	H	H	A	H	H	B	B	A	H	A	B	H	H	H	A	B	H	H	A	A	H	H	H	B	B	H	H	H	A	H	A	H	A	H	A	H	H	B	H	H	H
CcM0262	0.8	A	B	H	A	H	H	A	H	H	A	H	H	B	B	A	H	A	B	H	H	H	A	B	H	H	A	A	H	H	H	B	B	H	H	H	H	H	A	H	A	H	H	-	H	B	H	H	H
CcM2060	2	A	B	H	A	H	H	A	-	H	A	H	H	B	-	A	H	A	B	H	H	B	A	A	H	H	A	A	H	H	H	B	B	H	-	H	H	H	A	H	A	-	H	H	H	B	H	H	H
CcM0008	5.2	A	B	H	A	H	H	A	H	H	A	H	H	B	B	A	H	A	B	H	H	H	A	B	H	H	A	A	H	H	H	B	B	H	H	H	H	H	A	H	-	H	H	H	H	B	B	H	H
CcM2324	0.6	-	B	H	-	H	H	A	H	H	A	H	H	B	B	A	H	A	B	H	H	-	A	B	H	H	A	A	H	H	H	B	B	H	H	H	H	-	A	H	-	H	H	H	H	B	H	A	H
CcM0051	0	-	-	H	A	H	-	A	-	H	A	H	H	B	B	A	H	A	B	H	H	-	A	B	H	H	A	A	H	H	-	B	B	H	H	H	H	H	A	H	A	H	H	H	H	B	H	-	H
CcM0787	0.2	-	B	H	-	H	H	A	H	H	A	H	H	B	B	-	H	-	B	H	H	H	A	B	H	H	A	A	H	H	H	B	B	H	H	H	H	H	A	H	A	H	H	-	H	B	H	H	H
CcM3002	0.7	A	B	H	A	H	H	A	H	H	A	H	H	B	B	A	H	A	B	H	H	H	A	B	H	H	A	A	H	H	H	B	B	H	H	H	H	H	A	H	H	H	H	H	H	B	H	H	H
CcM1839	0.2	A	B	H	A	H	H	A	H	H	A	B	H	-	B	A	H	A	B	H	H	H	A	B	H	H	A	A	H	H	H	B	B	B	H	H	H	H	A	H	-	H	H	H	H	B	A	H	H
CcM0832	0.2	A	B	H	A	H	B	A	H	H	A	B	H	B	B	A	H	A	B	H	H	B	A	B	H	H	A	A	H	H	H	B	B	H	H	H	H	H	A	-	A	H	H	H	H	B	A	H	H
CcM2473	0.2	A	B	H	A	H	B	A	B	H	A	-	H	H	B	A	A	A	B	H	H	B	A	B	H	H	A	A	H	B	H	B	-	H	B	H	H	-	A	H	-	H	H	H	-	B	A	H	H
CcM0502	0.4	A	B	H	A	H	B	A	B	H	A	B	H	H	B	A	H	A	B	H	H	B	A	B	H	H	A	A	H	H	H	B	H	H	H	H	H	H	A	H	-	H	H	H	H	B	A	H	H
CcM2538	1	A	B	H	A	H	B	H	B	H	A	B	H	H	B	A	H	A	B	-	H	B	A	B	H	H	H	A	A	H	H	B	H	H	H	-	H	H	A	H	A	H	H	H	H	B	A	H	H
CcM1818	0.5	A	B	H	A	H	B	H	B	A	A	B	B	H	B	A	H	A	H	H	H	-	A	B	H	H	H	A	A	H	H	B	H	H	H	H	H	H	A	H	A	-	H	H	H	B	A	H	H
CcM1582	0.7	A	B	B	A	H	B	H	H	A	A	H	B	H	B	A	H	H	A	H	H	B	A	B	H	H	H	A	A	H	H	B	H	H	H	B	H	B	A	B	-	H	H	H	A	B	A	H	H
CcM1895	2.7	H	A	H	B	B	H	H	A	H	H	A	H	H	H	A	H	B	H	H	H	A	H	B	H	A	H	H	A	H	H	B	B	A	A	A	A	-	H	H	-	H	H	B	B	A	B	B	A
CcM1963	2.4	H	A	H	B	B	H	H	A	H	H	A	H	H	H	A	H	B	H	H	H	A	H	B	H	A	H	H	A	H	H	B	B	A	A	A	A	H	H	A	-	H	H	B	B	A	B	B	A
CcM0297	1.9	H	A	-	B	B	H	H	A	-	H	-	H	H	H	A	H	B	H	-	H	A	H	B	-	A	H	H	A	-	H	A	B	A	A	A	A	H	H	H	B	H	-	B	B	A	B	B	A
CcM0006	1.7	H	A	H	H	H	B	-	A	H	H	A	H	-	H	A	-	B	H	H	H	A	H	B	H	A	H	H	A	B	H	A	H	A	A	A	-	B	H	A	B	H	H	B	B	-	-	-	A
CcM0611	1.8	H	A	A	H	H	H	-	A	H	H	A	H	H	H	A	-	B	H	H	H	A	A	B	H	A	H	H	A	H	-	A	H	A	A	A	A	B	A	A	B	-	H	-	B	A	B	-	A
CcM1282	0.6	B	H	H	B	H	A	B	A	B	H	H	A	H	H	A	H	H	A	H	A	-	A	H	H	B	H	H	A	H	B	H	H	A	H	H	B	H	A	H	H	B	B	-	H	A	A	H	H
CcM2080	1.7	B	H	-	H	H	A	B	-	B	H	-	A	H	H	A	-	H	A	H	A	A	A	H	H	B	H	H	-	H	-	H	-	A	H	H	B	H	A	H	H	B	B	H	H	A	A	H	H
CcM1245	0.9	-	H	H	H	H	A	B	H	B	H	H	A	H	H	A	H	H	A	H	A	A	A	H	H	B	H	H	A	H	B	H	H	A	H	H	B	H	A	H	-	B	B	H	H	A	A	H	H
CcM2482	1	-	-	H	H	H	A	B	-	B	H	H	A	H	H	A	H	H	A	H	A	A	A	H	H	B	H	H	A	H	B	H	H	A	H	H	B	H	A	H	-	-	B	H	H	A	A	H	H
CcM2911	1.5	B	H	H	-	H	A	B	H	B	H	H	A	H	H	A	H	H	A	H	A	A	A	H	H	B	H	H	H	H	B	H	H	A	H	H	B	H	A	H	H	H	B	H	H	A	A	H	H
CcM0535	0.5	H	H	A	A	H	H	-	H	B	H	H	A	H	A	A	H	-	A	H	A	A	A	H	-	B	H	H	H	H	B	H	H	A	H	H	B	-	A	H	-	H	B	H	-	A	A	-	H
CcM2955	1.5	B	H	A	-	A	-	B	-	B	-	H	A	H	H	A	-	H	A	H	A	-	A	H	-	B	H	H	H	H	-	A	H	A	H	H	B	-	A	H	H	H	B	H	-	-	A	-	H
CcM0956	0.2	B	H	-	H	A	A	B	H	B	-	-	A	H	H	A	H	H	A	H	A	A	A	H	H	H	H	H	H	H	B	A	H	A	A	A	B	H	A	H	H	H	B	H	H	A	H	H	A
CcM1982	5.1	H	A	H	H	H	H	H	H	-	H	H	B	B	H	-	H	A	B	H	H	H	H	A	A	H	H	B	H	B	H	H	H	H	H	B	H	A	B	H	H	H	H	H	H	H	H	A	A
CcM1447	2.4	H	A	H	H	A	H	H	A	A	B	A	B	H	H	A	H	A	B	H	B	H	A	A	A	H	H	H	H	B	H	B	H	H	H	B	H	A	B	B	-	H	H	H	H	H	H	A	A
CcM0588	2.3	H	A	H	H	A	H	H	A	A	B	H	-	H	H	A	H	A	B	H	H	H	A	A	H	H	H	H	H	B	H	H	H	H	-	B	H	A	B	B	H	-	H	H	A	H	B	A	A
CcM2781	0.9	H	A	H	H	A	H	A	A	A	B	H	B	H	H	A	H	A	B	-	H	H	A	A	H	H	-	H	H	B	H	B	H	H	H	B	H	A	B	B	A	H	H	H	A	H	H	A	A
CcM0724	2.9	H	H	H	A	A	A	A	A	A	B	H	-	A	A	-	H	A	B	B	H	-	H	A	-	A	H	H	A	B	H	H	H	-	H	B	A	A	-	B	A	A	-	H	A	-	H	A	A
CcM0126	0.8	B	H	H	H	H	H	H	A	A	B	H	B	H	H	H	H	A	B	B	H	H	H	A	H	H	H	H	H	B	H	H	H	H	B	H	A	A	B	-	H	H	A	A	A	H	H	A	A
CcM0737	0.1	B	A	-	H	H	H	H	A	A	B	-	B	H	H	H	H	H	B	B	H	-	H	A	H	H	H	H	-	B	H	H	H	H	-	H	A	A	B	B	H	-	A	A	A	-	H	A	A
CcM2982	1.3	B	A	H	B	H	H	H	A	A	B	H	B	B	H	H	H	H	B	B	H	H	H	H	B	H	H	H	H	H	H	H	H	H	B	H	A	A	-	B	H	H	A	A	A	H	H	A	A
CcM2696	0.5	H	A	B	B	H	H	H	A	A	B	B	H	B	H	A	H	B	B	B	H	B	H	B	B	H	H	H	H	H	H	B	H	H	B	A	H	A	H	H	-	H	A	A	A	H	H	A	H
CcM0492	1.1	H	A	B	B	H	H	B	A	A	B	B	H	H	H	A	H	B	B	B	H	B	H	B	B	A	H	H	H	H	H	-	H	H	B	A	H	A	H	H	H	H	A	A	A	H	H	H	H
CcM1653	2.4	-	A	B	B	A	-	B	A	H	B	B	H	H	H	A	-	-	-	B	H	-	H	-	B	A	H	H	H	H	H	B	H	H	B	A	A	-	-	H	-	-	A	A	A	B	-	-	H
CcM0978	3	H	A	A	B	A	B	B	A	B	B	-	H	-	H	A	-	B	B	B	A	-	-	B	B	A	H	H	H	H	H	B	H	-	-	-	A	A	-	H	H	-	A	A	A	-	-	-	H
CcM0895	1.1	H	A	B	B	A	B	B	A	B	B	B	H	H	H	A	H	B	B	B	A	B	H	B	B	A	H	H	H	H	-	B	H	-	B	A	A	A	H	H	B	H	A	A	A	B	H	H	H
CcM2994	0.7	H	-	B	B	A	B	B	A	-	B	B	H	H	H	A	H	B	B	B	A	-	H	B	B	A	H	H	H	H	H	B	H	H	B	A	A	A	H	H	B	H	A	A	A	B	H	H	H
CcM1026	1.4	H	A	B	B	-	B	B	-	B	B	B	H	H	H	A	H	B	B	B	A	B	H	B	B	A	H	H	H	-	H	B	H	H	B	A	-	A	H	H	H	H	A	A	A	B	H	H	H
CcM0743	0.6	H	A	B	B	H	B	B	A	B	B	B	H	H	H	A	H	B	B	B	A	B	H	B	B	A	H	H	H	H	H	B	H	-	B	A	A	A	H	H	B	H	A	-	A	B	H	H	H
CcM2704	2	H	A	B	B	H	B	B	A	B	B	B	H	H	H	A	H	B	B	B	A	B	H	B	B	A	H	H	H	H	H	B	H	H	B	A	A	A	H	H	B	H	A	A	A	B	H	H	H
CcM2046	1.6	H	A	B	B	H	B	B	A	B	H	B	H	H	H	A	H	H	H	B	A	B	H	B	B	A	H	H	-	H	H	B	H	H	B	A	A	A	H	H	-	H	A	A	A	B	H	H	H
CcM1829	2.7	H	A	-	B	H	B	B	A	B	H	-	H	H	H	A	H	H	H	B	A	B	H	B	B	A	-	H	H	H	H	B	H	H	B	A	A	A	-	H	B	H	-	A	A	B	H	A	H
CcM1846	1.8	H	A	B	B	H	B	B	A	B	H	B	H	H	H	A	H	H	H	B	A	B	H	B	B	A	H	H	H	H	H	B	H	H	B	A	A	A	H	H	B	H	H	A	A	B	H	A	H
CcM0471	1	-	-	-	-	H	-	B	-	B	H	B	H	-	H	A	H	H	H	B	A	B	H	B	B	A	H	H	H	H	-	B	H	H	B	-	A	A	H	H	B	H	H	-	-	-	H	-	-
CcM1820	6.4	-	A	B	A	H	B	B	A	-	H	B	H	H	A	A	-	H	H	B	A	B	H	B	B	A	H	H	H	H	H	B	H	H	B	-	A	H	H	H	-	H	-	H	H	B	H	H	-
CcM2625	2.3	B	A	B	A	H	B	B	B	B	H	B	H	H	A	B	H	H	A	B	A	B	H	B	B	A	H	H	H	H	H	B	H	H	B	A	A	H	H	H	B	A	H	A	H	B	H	A	H
CcM1079	3.2	H	H	H	B	H	B	B	H	A	H	H	H	A	H	A	B	H	B	A	A	B	A	H	H	H	A	A	A	A	B	H	H	H	B	H	H	B	H	H	H	A	H	H	H	A	H	H	B
CcM1027	3.4	-	H	H	B	H	B	B	H	H	H	H	H	A	H	A	B	H	B	A	A	B	A	H	H	H	A	A	A	A	B	H	H	H	B	H	H	B	H	H	H	A	H	H	H	A	H	H	B
CcM1438	4.8	A	H	H	B	A	B	B	H	H	H	H	H	A	B	A	B	H	B	A	A	B	H	B	H	H	A	A	A	A	B	H	A	A	B	H	H	H	H	H	-	A	H	H	B	A	H	H	H
CcM2394	5.6	B	A	H	B	A	B	B	H	H	H	H	H	A	B	A	B	H	B	A	A	B	H	B	H	H	A	A	A	A	B	H	A	A	B	H	H	H	H	H	-	A	H	H	B	A	H	H	H
CcM1001	6.6	A	H	H	B	A	B	B	H	H	A	H	H	A	B	H	B	H	B	H	A	B	H	B	H	H	A	A	A	A	B	H	A	A	B	B	H	H	H	H	-	H	H	H	B	H	H	A	H
CcM2314	1.6	-	-	-	H	A	B	B	H	H	A	-	H	A	H	H	B	A	B	H	A	H	H	B	H	H	A	A	A	A	B	B	A	A	B	-	H	H	B	H	A	H	A	A	A	A	A	A	A
CcM1894	2.4	A	H	A	H	A	B	B	H	H	A	H	H	A	H	H	B	A	B	H	A	H	H	B	H	B	H	A	A	A	B	H	A	A	B	H	H	H	B	H	H	H	H	H	H	H	H	A	H
CcM0208	2.8	A	H	A	H	A	B	B	-	H	A	H	H	A	H	H	B	A	B	H	A	H	H	B	H	B	H	A	A	A	B	B	A	A	B	H	H	H	B	H	A	H	H	H	H	H	H	H	H
CcM1849	0.8	A	B	A	H	A	B	B	H	H	A	H	H	A	H	H	B	A	B	H	A	A	H	B	H	B	H	A	H	A	B	H	A	A	B	H	H	H	H	H	-	H	H	H	H	H	H	A	H
CcM0314	0.5	A	H	-	H	A	B	B	A	H	A	-	H	A	-	-	B	A	B	H	A	-	-	B	H	B	H	A	H	-	B	-	A	A	B	H	H	A	-	H	A	H	-	-	H	-	-	-	-
CcM0303	0.2	-	H	A	A	A	B	B	A	H	A	A	H	A	H	H	B	A	B	H	A	H	H	B	H	B	H	A	H	A	-	B	A	A	B	H	H	A	H	H	A	H	H	-	H	H	H	A	A
CcM1836	0.2	A	H	A	B	A	B	B	H	H	A	H	H	A	H	H	B	A	B	H	A	H	H	B	H	B	H	A	H	A	H	H	A	A	B	B	H	A	H	H	-	H	H	H	H	H	H	A	H
CcM1657	2.2	H	H	B	B	B	B	H	H	H	A	H	H	A	H	B	B	-	H	A	B	B	H	H	H	H	B	A	H	H	A	B	B	-	B	H	B	-	H	H	-	H	B	H	A	H	A	A	A
CcM1893	0.8	H	H	B	B	B	B	H	H	H	A	H	H	A	H	B	B	H	H	A	B	H	H	H	H	H	B	A	-	H	B	B	B	A	B	H	B	H	B	H	-	B	H	A	A	H	A	A	A
b) Genotype scores of F2 individuals in the population "ICPA 2043 × ICPR 2671"
Marker name	χ2 value	Genotype 1	Genotype 2	Genotype 3	Genotype 4	Genotype 5	Genotype 6	Genotype 7	Genotype 8	Genotype 9	Genotype 10	Genotype 11	Genotype 12	Genotype 13	Genotype 14	Genotype 15	Genotype 16	Genotype 17	Genotype 18	Genotype 19	Genotype 20	Genotype 21	Genotype 22	Genotype 23	Genotype 24	Genotype 25	Genotype 26	Genotype 27	Genotype 28	Genotype 29	Genotype 30	Genotype 31	Genotype 32	Genotype 33	Genotype 34	Genotype 35	Genotype 36	Genotype 37	Genotype 38	Genotype 39	Genotype 40	Genotype 41	Genotype 42	Genotype 43	Genotype 44	Genotype 45	Genotype 46	Genotype 47	Genotype 48
CcM1459	8.6	H	H	H	B	H	H	B	H	A	H	H	H	H	B	B	A	H	B	B	-	B	H	A	A	A	H	H	A	H	B	A	A	H	H	H	A	H	H	B	H	-	B	H	H	H	H	-	H
CcM1232	4.3	H	H	H	B	H	H	B	H	A	H	H	A	H	B	B	A	H	B	B	-	B	H	A	A	A	H	H	A	H	-	A	A	H	H	H	A	H	H	B	H	H	B	H	H	-	H	H	H
CcM0849	4.2	A	H	H	B	H	H	B	H	-	H	H	H	H	B	B	-	H	B	B	B	B	H	A	A	A	H	H	A	H	B	H	A	H	H	H	A	H	H	H	H	H	B	H	-	B	H	H	H
CcM0121	1.1	H	H	A	B	H	H	B	H	A	-	-	H	H	B	B	A	H	B	B	B	B	H	A	A	A	-	H	A	H	B	H	A	-	H	-	H	H	H	B	-	H	B	-	-	B	H	H	-
CcM2341	1.5	H	A	H	B	H	H	B	H	A	H	H	H	H	B	B	A	H	B	B	B	B	-	A	A	A	H	H	A	H	B	A	A	H	H	B	A	H	H	B	H	H	B	H	H	B	H	H	A
CcM0030	1.8	H	A	H	B	H	H	B	H	A	H	H	H	H	B	H	A	H	B	B	B	-	H	A	A	A	H	H	A	H	B	A	A	H	B	B	A	H	B	H	H	H	B	-	A	B	H	H	A
CcM0080	1.3	H	A	H	B	H	H	B	H	A	H	B	-	H	B	H	A	H	B	B	-	B	H	A	A	A	-	-	A	H	B	A	A	H	B	B	-	H	B	H	H	H	B	-	-	-	-	H	A
CcM0624	0.2	H	A	A	B	H	H	H	B	A	H	B	H	H	H	H	-	-	B	B	B	B	H	A	H	H	H	H	A	H	-	A	A	B	B	B	A	H	-	H	H	B	H	H	A	B	H	H	A
CcM2802	0.1	H	A	A	B	A	H	H	B	A	H	H	B	A	H	H	A	H	B	B	A	H	A	A	H	H	H	H	H	H	H	A	H	B	B	B	H	B	B	H	B	B	A	H	H	A	H	H	A
CcM1999	0.5	H	B	H	B	A	A	A	-	H	H	H	H	H	-	H	H	H	B	A	H	A	H	H	B	-	H	A	B	H	A	A	A	H	H	H	A	H	A	B	H	H	A	H	-	B	H	H	H
CcM1266	2	H	H	H	B	H	A	H	B	A	H	B	B	H	H	A	H	H	B	H	H	A	H	H	B	H	H	A	B	H	A	A	A	H	H	H	A	H	A	B	A	A	A	A	A	B	H	H	H
CcM0494	5	H	B	H	B	H	A	H	B	A	H	B	B	H	H	A	H	H	B	H	H	B	H	H	B	H	H	A	B	H	A	A	A	H	H	H	H	H	A	H	A	A	A	A	A	B	H	H	H
CcM2149	0.5	A	B	H	B	H	A	H	H	H	A	H	B	H	H	A	A	H	H	H	H	B	H	B	B	A	H	A	B	A	A	H	A	H	H	A	H	H	A	B	A	A	A	H	A	B	H	H	H
CcM1559	1.8	H	B	H	B	H	A	H	H	H	A	H	B	H	H	A	A	H	H	H	H	B	H	B	B	A	H	A	B	A	A	H	A	H	H	A	H	H	A	B	A	A	A	-	A	B	H	H	H
CcM2906	0.3	A	B	H	B	-	A	H	-	H	A	H	B	H	H	A	A	H	H	H	H	H	H	B	B	A	H	A	B	A	A	H	A	H	H	A	H	H	A	B	A	A	A	H	A	B	H	H	H
CcM0444	17.9	A	B	A	B	-	-	B	B	B	A	B	B	A	A	A	B	H	-	B	B	B	H	B	B	A	H	H	B	A	A	B	A	H	B	A	H	H	A	B	B	A	A	H	A	B	A	-	B
CcM1263	1.9	H	B	A	B	H	A	H	H	H	A	H	B	H	H	A	A	H	H	H	H	B	H	H	H	A	H	H	B	A	A	H	A	H	H	A	H	H	A	H	H	A	A	B	A	B	H	H	B
CcM0399	0.8	A	B	A	H	H	H	H	H	H	H	A	B	H	H	A	H	H	H	H	H	B	H	B	B	A	H	H	B	A	A	H	A	H	H	H	-	H	A	H	A	A	H	H	A	B	B	H	B
CcM0176	1.4	A	B	A	H	-	-	H	H	H	H	A	B	H	H	A	H	H	-	H	H	A	H	B	B	A	H	H	B	A	A	A	A	H	H	H	H	H	A	H	A	A	H	H	A	B	-	H	B
CcM0516	0.1	A	B	-	H	H	-	-	H	B	H	A	B	B	-	A	-	B	-	B	H	B	H	-	-	A	H	B	B	A	B	A	A	H	H	H	H	H	A	H	A	A	H	B	A	B	-	-	-
CcM2097	1.3	H	B	A	H	B	H	B	H	H	H	A	B	H	H	H	H	H	H	H	B	H	B	H	H	H	B	H	B	A	H	H	A	A	H	H	H	H	A	H	A	A	H	A	H	A	H	H	H
CcM1602	0.1	H	A	H	H	B	A	A	H	B	A	H	A	H	H	B	A	B	A	B	A	H	A	B	A	H	H	A	B	H	A	H	H	H	H	A	H	H	A	A	B	A	H	H	H	H	A	H	B
CcM2855	5	H	A	B	H	B	B	H	H	B	H	H	A	B	H	B	H	B	H	B	A	B	H	H	A	H	H	H	H	H	H	H	H	B	H	H	H	H	A	A	B	A	H	H	H	H	A	H	B
CcM1962	0.2	H	B	B	A	A	H	A	B	A	H	H	A	H	A	H	B	B	B	H	H	H	A	H	H	A	A	H	A	B	H	H	H	H	H	H	H	H	H	H	B	A	B	B	H	A	-	A	H
CcM2095	6.7	H	B	-	H	A	H	A	H	A	H	-	A	B	A	H	B	B	B	A	H	H	A	H	B	H	A	A	H	B	H	H	H	H	A	H	A	H	B	B	B	H	H	A	H	A	A	H	H
CcM0637	3.5	H	H	H	H	A	B	A	B	-	H	H	A	B	A	H	B	B	B	H	A	B	H	H	B	H	A	A	H	B	H	H	H	B	A	H	B	H	B	B	B	H	H	H	-	A	H	H	A
CcM2852	2.4	H	H	H	B	A	B	-	-	A	H	H	A	-	A	H	-	B	B	H	A	B	H	H	-	-	H	H	H	B	H	H	H	B	H	H	H	H	B	-	B	H	H	-	-	-	-	-	H
CcM1366	1	A	H	H	B	A	-	B	H	H	B	H	A	B	B	H	B	B	B	H	A	H	H	H	B	B	A	A	H	H	H	H	H	B	A	H	A	H	B	B	B	H	H	B	H	A	H	H	H
CcM2280	0.6	-	H	H	B	A	B	-	H	-	H	H	A	B	-	-	-	B	B	H	A	-	H	-	-	H	A	-	H	H	-	-	-	B	A	H	A	H	B	-	B	H	H	-	H	-	-	-	-
CcM1707	1.4	A	H	H	B	A	B	B	H	H	H	H	A	B	H	H	H	B	H	H	A	H	H	H	B	H	A	A	H	H	H	H	H	B	A	H	A	H	B	B	H	H	H	H	H	A	H	H	H
CcM1398	0.2	A	-	-	B	A	B	-	H	H	H	H	A	B	H	H	H	B	H	H	A	H	H	H	B	H	A	A	H	H	H	H	H	B	-	H	A	H	B	B	H	H	H	H	H	A	H	H	H
CcM1246	1.7	A	H	H	B	A	B	B	H	H	H	H	A	B	-	-	-	B	B	H	A	H	H	H	B	H	A	A	H	H	H	-	-	B	A	H	A	H	B	B	B	H	H	A	H	A	H	-	H
CcM1886	0.5	H	H	H	B	A	B	H	H	H	H	H	A	B	A	H	B	B	B	H	A	B	H	H	B	H	A	A	H	H	H	H	H	B	A	H	A	H	B	B	B	H	H	H	H	A	H	H	H
CcM2296	0.3	H	H	H	B	A	B	H	H	H	H	H	A	B	A	H	B	B	B	H	A	B	H	H	B	H	A	A	H	H	H	H	H	B	A	H	A	H	B	B	B	H	H	H	H	A	H	H	H
CcM1258	2.4	H	H	H	B	A	B	H	H	H	H	H	A	B	H	H	B	B	B	H	-	B	H	H	B	B	A	A	-	H	B	H	H	B	A	H	A	H	B	B	B	-	H	-	-	A	-	H	H
CCB4	3.7	A	H	H	B	A	B	B	H	H	H	B	A	-	-	H	H	B	H	H	A	H	H	H	B	H	A	A	H	H	H	H	H	B	A	H	A	H	B	B	A	H	-	H	H	A	H	H	H
CcM1503	3.3	H	B	B	H	A	B	A	H	H	-	H	A	B	A	H	B	B	B	A	A	B	H	A	B	B	A	-	H	B	A	H	H	H	A	A	A	-	B	B	B	H	B	H	B	A	H	H	H
CcM0392	1.3	A	H	H	B	A	B	B	H	H	H	H	A	B	H	H	-	B	H	A	A	H	H	A	B	H	B	A	B	H	H	H	H	A	A	H	-	H	B	B	A	H	H	H	H	A	H	B	H
CcM0824	20.9	A	H	H	B	A	B	B	H	H	H	H	A	B	H	B	H	B	B	B	A	H	B	B	B	H	A	A	-	H	B	B	B	B	A	H	A	H	B	B	H	H	H	H	H	A	B	B	H
CcM0721	0.7	-	H	H	B	B	H	H	H	A	B	A	A	H	H	B	H	H	B	H	B	A	H	H	H	H	B	B	H	H	B	B	H	A	H	H	H	H	A	H	B	H	A	A	H	H	A	H	H
CcM1110	2	H	H	H	B	B	H	H	H	A	B	-	A	H	-	B	-	-	B	H	-	A	H	H	H	-	B	B	H	H	B	B	H	A	H	H	H	H	A	H	B	H	A	A	H	H	A	A	H
CcM1139	1.1	B	H	H	B	B	H	H	H	A	B	H	A	H	H	B	H	H	B	H	H	A	H	H	H	H	B	B	H	H	B	B	H	A	H	H	H	H	A	H	B	H	B	A	H	H	A	H	H
CcM1146	0.5	-	-	-	-	-	-	-	-	-	-	-	-	-	-	-	-	-	-	-	-	-	-	-	-	-	-	-	-	-	-	-	-	-	-	-	-	-	-	-	-	-	-	-	-	-	-	-	-
CcM2228	0.5	A	H	H	A	B	H	H	H	A	A	H	A	H	H	B	H	H	B	H	H	B	H	B	H	H	B	B	H	H	B	B	H	A	B	H	H	B	A	H	B	H	A	-	A	H	A	H	H
CcM0246	0.3	B	H	H	B	B	H	H	H	A	B	H	A	H	H	B	H	H	B	H	H	A	H	H	H	H	B	B	H	H	B	B	H	A	H	H	H	B	A	H	B	H	A	H	H	H	A	H	H
CcM0922	11	-	-	-	-	-	-	-	-	-	-	-	-	-	-	-	-	-	-	-	-	-	-	-	-	-	-	-	-	-	-	-	-	-	-	-	-	-	-	-	-	-	-	-	-	-	-	-	-
CcM2281	1	H	B	A	H	B	B	H	H	H	B	H	A	A	-	A	A	H	B	H	H	A	H	H	H	H	H	B	H	H	H	A	H	-	H	B	H	B	A	H	B	H	A	-	H	-	A	B	H
CcM0810	1.3	H	B	A	H	-	B	H	H	H	B	H	A	A	-	A	A	-	B	H	H	-	H	B	H	-	H	B	B	B	H	A	H	A	H	B	H	B	A	H	B	H	A	A	H	H	A	H	H
CcM1105	25.4	H	B	A	H	B	B	-	H	H	-	H	-	-	-	B	-	-	-	-	H	A	H	B	H	-	H	B	H	H	H	A	H	-	H	B	H	B	A	H	B	-	B	-	B	H	-	A	H
CcM0502	10.3	H	H	H	H	H	B	B	H	H	A	B	H	H	H	B	H	B	H	B	B	B	H	A	B	A	B	H	B	B	H	B	B	A	-	H	A	H	B	A	H	A	A	B	A	A	B	A	H
CcM0195	6.9	H	H	H	H	H	B	B	H	H	A	B	H	H	H	B	A	B	H	H	B	H	H	H	B	-	B	H	H	B	H	H	B	B	H	H	A	H	B	H	H	-	A	-	-	-	-	B	H
CcM2371	3.2	H	H	A	H	H	B	B	H	H	A	B	B	H	H	B	H	B	H	B	B	B	H	A	B	A	B	H	B	H	H	B	B	B	H	H	A	H	B	H	H	A	A	H	B	A	H	B	H
CcM0051	6.5	H	H	A	B	-	B	B	H	H	A	B	B	H	H	B	H	B	H	B	B	B	H	A	H	A	B	H	B	H	B	B	B	B	H	H	A	H	B	B	H	A	A	H	B	A	H	B	H
CcM0008	5.4	H	H	A	H	H	B	B	H	H	A	B	B	H	H	B	H	B	H	B	B	B	H	A	H	A	B	H	B	H	H	B	B	B	H	H	A	H	B	H	H	A	A	H	B	A	H	B	H
CcM2060	2.2	H	H	A	H	H	B	B	H	H	A	B	B	H	H	B	-	B	H	B	B	H	H	A	H	-	B	H	B	H	B	B	B	B	H	H	A	H	B	H	H	A	A	H	B	A	H	B	H
CcM0476	0.3	H	H	A	H	H	B	B	H	H	A	B	B	-	-	-	-	-	-	B	B	H	H	A	H	-	-	-	-	H	-	B	B	-	H	H	A	H	B	H	H	A	A	H	-	A	-	B	H
CcM0859	1.5	B	H	A	H	-	B	H	-	-	A	-	B	H	-	B	-	-	H	H	B	-	-	-	-	-	H	-	H	-	B	B	B	B	H	H	A	H	B	H	H	A	A	-	B	A	H	B	-
Ccttc006	4.6	H	H	A	H	B	-	B	H	H	A	B	B	H	-	B	H	B	H	B	B	A	H	A	H	A	B	H	B	H	B	B	B	B	H	H	A	H	B	H	H	-	-	H	B	-	H	B	H
CcM1277	3.2	H	B	A	H	H	-	B	H	H	A	B	B	B	-	B	-	B	H	B	B	H	-	A	B	A	B	H	B	H	-	B	B	B	H	H	A	H	B	H	H	A	A	H	B	A	H	B	H
CcM1506	0.7	B	H	A	H	H	H	B	H	-	H	B	B	B	H	H	H	B	H	B	B	H	H	A	H	A	B	B	B	H	H	H	H	B	H	B	A	H	B	H	H	A	A	H	B	A	H	H	H
CcM2542	7.1	B	H	A	H	H	H	B	H	H	B	B	B	B	H	-	H	B	-	B	B	B	H	-	H	A	B	B	B	H	H	H	H	B	H	B	A	H	B	B	H	A	A	-	B	A	H	H	H
CcM1522	3.5	B	H	A	H	H	H	B	H	-	B	B	B	B	H	H	B	B	H	B	B	H	H	A	H	H	B	B	B	H	H	H	-	B	H	B	A	H	B	H	-	A	A	-	B	A	H	H	H
CcM0374	0.9	B	H	A	H	H	H	B	H	H	B	B	B	B	H	-	B	B	H	B	B	H	H	-	H	H	B	-	B	H	H	H	H	-	H	B	A	H	B	H	H	A	A	H	B	A	H	H	H
CcM1207	5.5	B	H	A	H	H	H	B	-	H	B	B	B	B	H	H	B	B	H	B	B	H	H	A	B	H	B	B	B	H	H	H	H	B	H	B	A	H	B	H	H	A	A	B	-	A	H	H	H
CcM1997	1.8	H	A	B	H	H	H	A	-	H	B	H	-	A	A	H	B	A	H	A	B	H	H	B	A	A	-	H	H	H	H	B	H	B	H	B	-	A	H	H	H	B	B	-	A	H	B	A	B
CcM1895	3.2	H	A	H	-	-	-	A	H	H	B	H	-	A	A	H	B	A	B	A	B	B	B	B	A	A	H	H	H	H	H	B	H	B	H	B	H	A	H	H	H	B	B	B	A	B	B	A	B
CcM0602	2.3	H	A	A	H	H	B	A	H	H	B	H	B	A	A	H	B	A	B	A	B	H	B	B	A	A	-	H	H	A	H	B	H	B	H	B	-	A	H	H	H	B	B	-	A	B	H	A	B
CcM0611	4.4	-	A	H	H	A	B	A	H	H	B	H	B	A	A	H	B	A	B	A	B	H	B	B	A	A	H	B	H	H	H	B	H	B	H	B	H	A	H	H	H	B	H	B	A	B	H	H	B
CcM2176	3.3	H	A	H	H	A	B	A	B	H	B	H	B	A	A	H	B	A	B	A	B	H	B	B	A	A	H	B	B	H	H	B	H	B	H	B	H	A	A	H	H	B	H	B	H	B	H	H	B
CcM0185	8.6	H	H	-	-	A	-	A	B	-	H	H	B	A	H	H	-	-	-	-	B	B	B	B	-	H	H	-	B	H	-	B	H	B	H	H	H	A	-	H	H	B	H	-	B	B	-	-	-
CcM0887	5.6	A	H	H	H	A	B	H	B	H	H	H	B	A	A	H	B	H	B	A	B	H	B	B	A	B	H	B	B	H	H	B	B	B	H	H	H	A	A	H	H	B	H	B	B	B	H	B	H
CcM0484	2.1	A	A	H	H	A	A	H	B	A	H	H	B	A	A	H	B	H	B	A	B	B	B	B	A	A	H	B	B	A	H	B	B	B	H	-	H	A	A	H	-	B	H	B	B	B	H	H	H
CcM2012	5.6	A	H	A	H	A	H	B	B	H	H	H	H	A	A	H	H	H	B	A	B	B	B	B	H	H	B	B	B	H	A	H	B	B	H	H	H	A	A	H	A	B	H	B	B	B	H	H	A
CcM0752	3	H	B	A	H	A	H	-	B	H	H	-	-	A	-	H	-	B	B	A	B	-	B	B	H	H	B	B	H	B	A	H	B	B	H	H	H	-	A	H	A	B	-	-	-	B	-	A	A
CcM1392	5.2	H	-	H	H	A	A	-	H	H	B	A	H	A	A	-	A	A	H	A	A	B	H	B	H	A	H	H	H	B	H	H	A	B	H	H	B	H	A	H	B	A	A	H	H	H	H	H	A
CcM0413	2.6	A	B	-	A	H	A	-	H	H	H	A	H	A	A	H	H	A	H	A	A	B	H	B	-	A	B	H	-	B	H	H	H	B	H	H	B	H	H	-	-	A	A	-	H	H	-	-	A
CcM1282	6.4	-	-	-	-	-	-	-	-	-	-	-	-	-	-	-	-	-	-	-	-	-	-	-	-	-	-	-	-	-	-	-	-	-	-	-	-	-	-	-	-	-	-	-	-	-	-	-	-
CcM1357	3.8	H	H	A	H	H	A	A	H	H	B	A	H	A	A	H	H	A	H	A	A	H	H	B	H	A	H	H	H	B	H	H	A	B	H	H	B	H	A	H	B	H	A	H	H	H	H	-	A
CcM2955	3.3	-	-	-	-	-	-	-	-	-	-	-	-	-	-	-	-	-	-	-	-	-	-	-	-	-	-	-	-	-	-	-	-	-	-	-	-	-	-	-	-	-	-	-	-	-	-	-	-
CcM2379	0.8	H	-	B	B	H	A	A	H	H	B	A	H	H	A	A	-	A	-	A	B	B	H	-	H	H	H	H	H	H	H	-	A	B	H	H	B	A	A	-	-	A	H	-	H	H	H	-	A
CcM0956	2	H	B	-	B	H	H	A	-	H	B	A	H	H	-	H	A	A	H	A	B	H	H	B	H	H	B	H	H	H	H	H	A	B	H	H	B	A	A	H	B	A	H	H	H	H	H	H	A
CcM1982	3.6	B	H	A	H	A	A	A	H	H	H	A	H	A	H	H	H	H	H	H	H	H	H	H	A	H	A	H	H	B	B	A	H	H	A	B	H	H	H	H	B	A	H	H	H	A	H	H	H
CcM0588	3.1	-	H	-	H	A	A	H	B	A	H	A	H	A	B	H	A	B	H	B	H	A	B	H	A	B	A	-	H	B	B	A	H	A	A	B	H	H	H	H	B	A	H	H	A	A	A	H	-
CcM2781	3.4	B	H	A	H	A	A	H	B	A	H	A	-	A	B	H	-	H	H	B	H	H	H	H	A	B	A	H	H	B	B	A	H	A	A	B	H	H	H	H	B	A	H	H	A	A	-	H	H
CcM2751	2.5	B	H	A	A	A	H	H	-	-	-	-	-	B	B	H	-	H	H	B	A	B	H	-	-	B	A	-	H	B	B	A	H	A	-	B	H	H	H	H	H	-	H	B	A	-	A	H	H
CcM0126	0.4	H	H	A	A	A	H	H	B	A	H	A	H	H	B	H	H	H	H	B	A	B	H	H	A	B	A	H	H	B	B	A	A	A	A	B	H	A	H	H	H	A	H	B	A	B	H	H	H
CcM0737	1	H	H	A	H	A	H	-	B	A	H	A	H	H	B	H	H	A	H	B	A	B	H	A	H	B	A	H	H	B	B	A	A	A	A	B	H	A	H	H	H	A	H	B	A	B	H	H	B
CcM2948	2.8	H	H	A	H	A	H	-	B	H	H	H	B	H	B	H	B	A	H	B	A	B	H	H	H	B	A	H	H	B	B	A	H	A	A	B	H	A	H	A	H	A	H	B	A	B	H	H	B
CcM2898	0.3	A	H	H	H	-	H	B	B	H	A	H	H	-	H	H	B	B	H	H	A	H	H	H	H	B	A	H	H	B	-	A	B	H	A	B	H	A	H	B	H	H	H	B	-	-	H	A	B
CcM0978	2.6	A	H	B	-	H	A	H	B	H	B	B	A	H	H	H	B	A	H	H	A	H	B	H	H	B	H	B	H	H	H	A	H	B	A	H	H	H	H	A	H	H	H	B	A	B	A	H	B
CcM1278	3.2	-	-	-	-	-	-	-	-	-	-	-	-	-	-	-	-	-	-	-	-	-	-	-	-	-	-	-	-	-	-	-	-	-	-	-	-	-	-	-	-	-	-	-	-	-	-	-	-
CcM0133	0.2	A	H	B	B	H	H	A	B	H	B	B	A	H	A	H	B	A	H	H	A	H	B	H	H	B	H	B	H	H	H	A	H	B	A	H	H	H	H	A	A	A	-	-	-	-	A	A	B
CcM0627	5	A	H	B	B	B	-	H	B	H	B	B	A	H	A	H	-	A	-	H	A	H	B	H	H	B	H	B	H	H	H	A	H	B	A	H	H	H	H	A	H	H	H	B	A	B	-	H	B
CcM0743	6.9	A	H	B	B	H	H	H	B	-	B	B	A	H	A	H	B	A	H	H	B	H	B	H	H	B	H	A	H	H	H	A	H	B	A	H	H	H	H	A	H	H	A	H	A	B	A	H	B
CcM2704	0.5	A	H	-	B	H	-	H	B	H	B	B	A	H	-	H	B	A	A	H	A	H	B	H	H	B	H	A	H	H	H	A	H	B	A	H	H	H	H	A	H	H	A	H	A	B	-	-	B
CcM0471	6.4	-	-	-	-	-	-	-	-	-	-	-	-	-	-	-	-	-	-	-	-	-	-	-	-	-	-	-	-	-	-	-	-	-	-	-	-	-	-	-	-	-	-	-	-	-	-	-	-
CcM1597	6.5	H	H	B	B	H	H	H	H	H	B	B	A	H	A	H	H	A	H	H	H	B	B	B	H	B	B	A	H	H	H	H	H	B	H	H	H	H	H	H	B	H	A	H	A	A	H	H	B
CcM1313	0.5	H	H	B	H	H	-	H	A	H	B	B	A	H	-	A	A	A	H	H	H	B	B	A	H	B	B	A	H	A	H	A	H	B	A	H	B	B	A	A	B	A	H	B	A	A	H	H	B
CcM1079	0.8	B	B	H	H	B	H	B	A	H	B	H	H	B	H	A	A	H	B	H	H	A	H	A	H	H	B	B	H	H	A	A	A	B	A	A	H	A	A	B	H	H	B	H	H	A	-	B	A
CcM1635	0.7	-	B	H	H	B	B	B	H	H	B	A	H	B	H	A	A	A	B	H	H	H	A	A	H	A	B	B	H	A	A	A	H	H	A	A	B	B	A	H	H	H	H	H	H	A	H	B	A
CcM2394	2.4	B	B	H	H	B	B	B	H	B	B	A	H	B	H	A	A	H	B	H	H	A	A	A	H	H	B	B	H	A	A	A	H	H	A	A	B	B	H	B	H	H	H	H	H	A	B	B	H
CcM1744	0.9	B	B	H	H	B	B	B	H	B	-	A	A	B	H	A	A	A	B	H	H	A	A	A	H	H	B	B	H	A	A	A	-	H	A	-	B	B	H	B	B	H	H	H	H	H	B	B	H
CcM2237	0.9	B	B	H	B	B	H	B	H	H	B	A	-	B	A	A	A	A	B	H	H	A	H	A	H	H	B	-	H	H	A	A	H	H	A	A	B	B	-	B	B	H	H	H	H	H	B	B	H
CcM0207	1.8	B	B	H	B	B	B	B	H	H	H	A	H	B	H	A	A	A	B	H	H	H	H	A	H	H	B	B	H	A	A	A	B	H	A	A	B	B	H	B	B	H	H	H	H	H	B	B	H
CcM2314	1.9	B	B	H	B	H	B	-	H	H	H	A	H	B	H	A	H	A	B	H	H	H	H	H	H	A	B	B	H	A	A	A	B	H	A	A	B	B	H	H	B	H	-	H	H	H	B	H	H
CcM0268	0.2	H	-	H	H	-	-	B	H	H	H	A	H	B	H	-	H	A	B	H	H	A	H	H	H	A	B	B	H	A	A	A	B	H	A	A	B	B	-	H	-	H	H	H	H	H	B	H	H
CcM1770	0.6	B	B	H	B	A	B	-	H	H	H	A	H	B	B	A	H	-	B	H	H	A	-	H	H	-	B	B	H	A	A	A	B	H	A	H	B	B	H	H	B	H	A	H	H	H	B	H	B
CcM1837	0.5	B	B	H	B	A	B	H	H	H	H	A	H	B	H	A	H	A	B	H	H	A	B	H	H	A	B	B	B	A	A	A	B	H	A	H	B	H	H	H	B	H	A	A	H	B	H	H	B
CcM2505	0.7	B	B	A	H	B	A	H	-	H	A	H	B	B	H	A	B	A	B	B	A	H	B	A	B	H	H	H	H	B	H	B	B	A	H	-	B	H	H	A	H	H	H	H	A	H	A	A	B
CcM0834	1.4	B	B	H	H	H	H	H	H	H	H	H	B	A	H	H	H	A	H	B	A	B	A	A	A	H	H	A	H	H	H	B	B	B	H	B	B	H	H	H	H	H	A	H	A	B	A	H	H
CcM2871	3.8	B	B	H	A	B	H	H	H	A	H	H	B	A	-	H	H	A	H	B	A	H	A	H	A	H	H	A	H	H	H	H	B	B	H	B	B	H	H	H	H	H	A	H	-	B	A	H	H
c) Genotype scores of F2 individuals in the population "ICPA 2039 × ICPR 2447"
Marker name	χ2 value	Genotype 1	Genotype 2	Genotype 3	Genotype 4	Genotype 5	Genotype 6	Genotype 7	Genotype 8	Genotype 9	Genotype 10	Genotype 11	Genotype 12	Genotype 13	Genotype 14	Genotype 15	Genotype 16	Genotype 17	Genotype 18	Genotype 19	Genotype 20	Genotype 21	Genotype 22	Genotype 23	Genotype 24	Genotype 25	Genotype 26	Genotype 27	Genotype 28	Genotype 29	Genotype 30	Genotype 31	Genotype 32	Genotype 33	Genotype 34	Genotype 35	Genotype 36	Genotype 37	Genotype 38	Genotype 39	Genotype 40	Genotype 41	Genotype 42	Genotype 43	Genotype 44	Genotype 45	Genotype 46	Genotype 47	Genotype 48
CcM2126	1.7	H	B	H	A	B	H	B	B	B	B	B	A	H	A	H	H	A	A	H	H	H	H	H	H	A	A	A	H	A	A	B	H	H	H	A	H	A	B	A	B	A	B	H	B	H	H	H	H
CcM1616	1.1	H	B	H	A	B	H	B	B	B	B	B	A	A	A	-	H	A	A	H	H	B	H	H	H	A	A	A	H	A	A	B	H	B	H	A	H	A	B	A	B	A	B	H	B	H	A	A	H
CcM2802	0.8	H	H	H	A	B	H	B	B	B	B	B	A	B	A	A	H	A	A	H	A	B	H	H	H	A	A	A	B	A	A	B	H	B	H	H	B	A	B	A	B	A	B	H	H	H	H	A	H
CcM0121	0.8	B	H	H	A	B	B	A	B	B	B	H	A	B	A	H	H	H	H	H	A	H	A	H	B	H	H	H	H	H	A	H	B	H	A	B	H	A	B	A	H	A	B	A	H	H	A	A	H
CcM0407	0.6	B	H	H	A	B	B	A	B	B	B	H	A	B	A	H	H	H	A	A	A	H	A	H	B	H	H	H	H	H	A	H	B	H	A	B	H	A	B	A	H	A	B	A	H	H	A	A	H
CcM1935	0.7	H	H	B	A	B	B	A	B	B	B	B	A	-	A	H	H	H	H	H	A	H	A	H	B	H	H	H	H	H	A	H	-	H	A	B	H	H	B	A	H	A	B	A	H	H	A	A	H
CcM2891	1.3	H	A	H	H	B	B	A	B	B	B	H	B	B	A	H	H	A	H	H	H	B	A	H	B	H	H	H	H	H	A	H	B	H	H	B	H	B	B	H	H	A	B	A	H	B	H	H	H
CcM1984	0.6	H	A	H	H	B	B	A	B	B	B	-	B	-	-	H	H	A	H	H	H	B	-	H	B	H	H	H	H	H	A	H	B	H	H	B	H	B	B	H	H	A	B	A	A	B	A	H	-
CcM0443	2.5	-	B	B	-	-	-	-	-	-	-	-	-	-	-	-	-	-	-	H	-	-	-	-	-	-	-	B	-	-	-	-	-	-	-	-	-	-	-	-	-	-	-	-	-	-	-	-	-
CcM2149	55	H	B	H	B	B	B	B	H	B	H	H	A	B	H	H	H	B	B	H	B	H	B	H	B	H	-	H	H	H	H	H	B	B	H	-	H	B	B	-	B	B	B	H	B	H	H	B	B
CcM0468	1.2	-	-	-	-	-	-	-	-	-	-	-	-	-	-	-	-	-	-	-	-	-	-	-	-	-	-	-	-	-	-	-	-	-	-	-	-	-	-	-	-	-	-	-	-	-	-	-	-
CcM0183	4.9	H	H	A	H	H	B	-	-	-	-	-	-	-	A	-	H	-	-	H	-	H	-	A	H	H	B	B	H	A	H	-	-	H	H	-	-	H	H	A	-	-	-	-	-	-	-	H	B
CcM1263	6.4	H	H	H	H	B	B	B	-	-	A	H	H	-	H	A	A	A	B	A	-	H	B	H	H	H	B	H	-	H	H	H	H	H	H	-	-	H	H	A	H	B	A	H	H	H	A	B	H
CcM2066	0.4	A	H	H	H	B	B	B	-	H	A	H	A	H	H	B	A	B	B	B	B	H	B	H	A	H	B	H	H	-	H	B	H	H	H	H	H	H	H	A	A	B	A	A	H	A	A	H	H
CcM2097	64.5	H	B	H	H	H	B	H	H	H	B	H	A	H	B	H	A	B	B	H	H	H	H	H	A	H	B	H	A	H	H	B	H	A	H	A	H	B	H	A	H	B	A	A	H	A	A	B	H
CcM1235	3.4	H	B	H	H	H	B	H	H	H	B	H	A	H	B	H	A	B	B	H	A	H	A	H	A	H	B	H	A	B	H	H	H	A	H	A	H	B	H	A	H	B	A	A	A	A	A	B	H
CcM2241	0.3	H	B	H	H	H	H	H	H	H	B	H	A	H	H	B	A	H	B	A	H	H	A	H	A	H	B	H	A	B	H	H	H	A	H	H	H	B	B	H	H	B	H	A	H	A	A	B	B
CcM1251	2.9	H	B	-	H	H	H	H	-	B	B	A	H	-	H	-	A	-	B	H	B	H	A	H	H	H	B	H	A	B	H	-	A	A	H	-	B	B	B	H	H	B	H	-	H	A	A	B	B
CcM0988	14	H	B	H	B	H	A	H	-	-	-	-	-	-	H	-	A	-	B	A	B	H	-	-	H	B	B	B	A	B	A	-	A	H	-	A	-	B	-	A	H	B	A	A	A	H	A	B	B
CcM2909	0.7	H	A	H	H	H	A	H	B	B	B	H	B	H	H	A	A	B	B	B	A	H	H	B	B	-	H	H	H	B	B	H	A	-	B	B	B	H	H	A	H	H	A	A	A	H	H	B	H
CcM2128	1.4	H	A	A	H	A	A	B	B	B	B	H	B	A	H	A	A	B	B	H	H	H	A	B	B	H	H	H	H	B	B	H	A	A	B	B	B	-	H	A	H	H	A	A	H	H	H	B	H
CcM0095	0.8	H	A	A	H	A	H	B	B	B	B	H	B	H	-	A	A	B	H	H	B	H	-	B	B	H	A	H	H	B	-	H	A	H	B	H	B	H	H	A	H	H	H	H	A	A	H	B	H
CcM2753	0.3	H	A	A	H	A	H	B	B	B	B	H	B	A	H	A	A	B	H	H	B	-	A	B	B	H	A	H	H	H	H	H	A	H	B	B	B	H	H	A	H	H	H	H	H	A	H	B	H
CcM2463	0.3	H	A	A	H	A	H	B	B	B	B	H	B	A	H	A	A	B	B	H	H	H	A	B	B	H	A	H	H	H	H	H	A	A	B	B	B	H	H	A	H	H	H	A	A	H	H	B	H
CcM1809	0.2	H	A	A	H	A	H	B	B	B	B	H	B	H	H	H	A	B	H	H	H	H	A	B	B	H	A	H	B	B	H	H	A	H	B	A	H	H	H	A	H	H	H	H	A	H	H	H	H
CcM2855	3.1	-	-	-	-	A	H	-	-	B	-	-	B	-	H	-	A	B	-	-	B	H	A	-	-	H	-	B	B	B	H	-	A	H	B	A	H	H	H	A	H	H	H	-	A	H	H	H	B
CcM0179	15.6	H	A	A	H	A	H	B	B	-	B	H	B	H	H	A	A	B	H	H	B	H	A	B	B	H	A	H	H	B	H	H	A	H	B	A	B	H	H	A	B	H	H	H	A	H	H	B	H
CcM0057	9.2	B	A	H	H	H	H	H	B	-	B	H	A	-	-	H	A	A	H	A	A	A	A	H	A	H	A	B	B	H	-	H	A	A	A	B	H	H	B	A	A	H	H	B	B	B	H	A	H
CcM2283	18.3	B	A	H	H	H	H	H	-	B	B	H	A	-	-	-	A	A	A	A	A	A	-	A	A	H	A	B	B	H	H	H	A	A	A	B	H	H	B	A	A	H	H	B	B	B	H	A	B
CcM1503	22.8	B	A	H	B	H	H	H	B	B	-	-	A	-	-	B	A	A	A	A	A	A	H	-	A	H	A	B	B	H	H	H	A	A	A	H	B	-	B	A	A	H	H	B	B	B	B	A	B
CcM1886	7.7	B	A	H	H	H	H	H	B	B	B	H	A	B	H	H	A	A	A	A	-	A	B	H	H	H	A	H	B	H	H	H	A	-	A	B	H	H	B	A	A	H	H	B	B	B	H	A	H
CcM2296	6.2	H	A	H	-	B	H	H	-	-	-	-	A	-	H	H	A	A	A	A	A	A	B	-	-	H	H	H	B	H	H	H	A	A	A	-	-	-	B	A	A	H	H	-	B	B	H	A	H
CcM2164	7.5	H	A	H	H	B	H	H	B	B	B	H	A	B	H	H	A	A	A	A	A	A	B	H	H	H	H	H	B	H	H	H	A	A	A	B	-	-	B	A	A	H	H	B	B	B	H	A	B
CcM2639	13.9	H	A	H	H	B	H	H	B	B	B	H	A	B	H	H	A	A	A	A	H	A	B	H	H	H	H	H	B	H	H	H	A	H	A	B	H	H	B	A	A	H	H	B	B	B	H	A	B
CcM1366	10.9	-	-	-	-	-	-	B	-	-	-	-	-	-	-	-	-	-	-	-	-	-	-	-	-	-	-	-	-	-	B	-	-	-	-	-	-	-	-	-	-	-	-	-	A	-	-	-	-
CcM1398	0.8	H	A	H	H	B	-	H	B	B	B	H	A	-	H	H	A	A	A	A	A	A	B	H	H	H	H	H	B	H	H	H	A	-	A	H	H	H	B	A	A	H	H	B	H	-	H	A	H
CcM2565	0.5	H	A	H	H	B	H	H	B	B	B	H	A	B	H	H	A	A	A	A	A	A	B	H	H	H	H	H	B	H	H	-	A	A	A	H	H	H	B	A	A	H	H	B	B	-	H	A	H
CcM1246	3	H	A	H	H	B	A	H	B	B	B	A	A	B	H	H	A	A	A	A	A	A	B	H	H	H	H	H	B	H	H	H	A	A	A	H	H	H	B	A	A	H	H	B	B	B	H	A	H
CcM2228	0.2	H	B	B	H	H	H	-	-	H	B	H	A	H	H	B	B	H	B	H	H	B	B	B	A	A	H	A	H	B	H	H	B	B	H	A	H	-	B	A	H	H	A	H	H	B	-	H	H
CcM0322	7.8	-	B	B	H	-	-	-	A	H	-	-	A	-	A	B	H	H	B	A	H	B	-	B	A	A	H	A	H	B	A	H	B	-	H	A	A	-	B	A	H	A	A	H	H	-	A	A	H
CcM0431	0.7	H	B	B	H	B	H	B	-	-	A	H	A	-	H	B	H	H	B	H	B	B	H	B	A	A	H	A	H	B	H	-	B	B	H	A	H	B	B	A	H	A	A	H	H	B	A	H	B
CcM1611	4.5	A	B	B	B	B	H	B	A	A	H	H	A	H	H	B	H	H	B	H	H	H	H	H	A	A	B	A	H	B	A	H	B	B	H	A	H	B	B	A	A	A	A	H	H	B	H	H	B
CcM0810	7.6	-	-	-	-	-	-	-	-	-	-	-	-	-	-	-	-	-	-	-	-	-	-	-	-	-	-	-	-	-	-	-	-	-	-	-	-	-	-	-	-	-	-	-	-	-	-	-	-
CcM1821	0.7	H	H	H	A	B	-	H	B	B	H	H	A	-	A	H	H	H	A	H	H	H	H	A	H	H	H	B	A	H	A	-	A	H	H	B	H	H	A	H	B	B	H	B	H	H	A	H	H
CcM1522	2.7	B	H	H	H	B	A	B	-	-	-	-	H	-	A	H	B	A	A	H	A	H	-	-	A	H	H	H	A	H	A	A	H	H	B	H	-	H	A	B	B	H	H	H	H	H	A	H	H
CcM0710	6.1	-	-	-	-	-	-	-	B	-	-	-	-	-	-	-	-	-	-	-	B	A	-	-	-	-	-	-	-	-	-	-	-	-	-	-	-	-	-	-	-	-	-	B	-	-	-	-	-
CcM1493	0.3	H	H	H	B	B	A	B	B	B	A	H	H	H	A	H	H	H	A	H	B	H	B	H	H	H	H	H	A	H	A	A	H	H	H	B	B	H	A	B	H	H	H	H	H	H	H	H	H
CcM0008	0.2	H	H	H	H	H	A	B	B	B	A	H	H	H	-	H	H	H	A	H	B	H	A	H	H	H	H	H	A	H	-	A	H	H	H	B	B	H	A	B	H	H	H	H	H	H	B	H	H
CcM0293	3.8	H	H	H	H	B	A	B	B	B	A	H	H	-	A	-	H	H	A	H	B	H	B	H	H	H	H	H	A	H	A	-	H	H	H	B	B	H	A	B	H	H	H	H	B	H	B	H	H
CcM0252	0.1	H	H	H	H	B	A	B	B	B	A	H	H	H	A	H	H	H	A	A	B	H	B	H	H	H	H	H	A	H	A	A	H	H	H	H	B	H	A	B	H	H	H	H	H	H	B	H	H
CcM0195	0.3	H	H	H	H	B	A	B	H	B	A	B	B	-	H	H	H	H	H	H	B	H	B	A	H	H	H	A	H	H	H	A	B	H	H	B	B	H	A	H	H	H	H	H	H	A	B	H	H
CcM2221	2	H	B	H	H	H	H	A	H	H	H	H	H	H	H	H	B	H	H	H	A	H	B	H	A	A	H	B	A	H	H	H	A	A	H	H	A	-	A	H	A	H	H	B	A	H	H	B	H
CcM1895	2.8	H	B	H	H	H	H	A	A	A	H	H	H	B	H	A	-	H	H	H	B	H	B	A	A	A	A	B	A	H	H	H	A	A	H	A	A	A	A	H	A	H	H	B	H	H	H	B	H
CcM0602	1.1	-	-	-	-	-	-	-	-	-	-	-	-	-	-	-	-	-	-	-	-	-	-	-	-	-	-	-	-	-	-	-	-	-	-	-	-	-	-	-	-	-	-	-	-	-	-	-	-
CcM0611	11	H	-	-	A	A	H	A	H	H	H	A	H	H	H	A	A	H	H	H	H	A	A	A	H	H	A	H	H	H	A	A	H	A	H	A	H	H	H	H	H	H	H	H	H	A	H	H	H
CcM2460	0.5	H	A	H	H	H	A	B	H	H	H	B	A	H	H	-	-	-	-	-	-	-	-	H	H	A	H	B	B	B	H	H	B	-	H	H	H	A	B	A	H	A	B	H	A	H	H	-	H
CcM0181	1.6	H	H	H	H	H	A	B	H	H	A	B	A	H	H	H	-	H	H	H	B	H	H	H	H	A	H	B	B	B	H	H	B	A	H	H	H	H	H	A	H	A	B	H	H	H	B	A	H
CcM0522	4.1	-	-	-	-	-	-	-	-	-	-	-	-	-	-	-	-	-	-	-	-	-	-	-	-	-	-	-	-	-	-	-	-	-	-	-	-	-	-	-	-	-	-	-	-	-	-	-	-
CcM0596	3.1	-	-	-	-	-	-	-	-	-	-	B	-	-	-	-	-	-	-	-	-	-	-	-	-	-	-	-	-	-	-	-	-	-	-	-	-	-	-	-	-	-	-	-	-	-	-	-	-
CcM0133	1.4	B	H	H	H	A	A	H	-	-	-	B	H	-	H	B	A	-	-	H	B	B	A	H	B	A	H	H	A	-	H	-	B	H	H	A	A	A	B	H	B	H	H	-	H	H	H	H	H
CcM0603	0	-	-	-	-	-	-	-	-	-	-	-	-	-	-	-	-	-	-	-	-	-	-	-	-	-	-	-	-	-	-	-	-	-	-	-	-	-	-	-	-	-	-	-	-	-	A	-	-
CcM1735	2.3	H	H	H	H	A	A	H	-	H	H	B	H	B	H	-	A	H	H	H	A	B	A	H	B	A	H	H	A	H	H	A	B	H	H	A	A	A	H	H	B	H	H	H	-	-	H	H	H
CcM2704	2.6	B	H	H	H	A	A	H	B	B	H	B	H	H	H	B	A	H	H	H	H	B	A	H	B	A	H	H	A	H	H	A	H	H	H	A	A	A	H	H	B	H	H	H	H	H	H	H	H
CcM2046	1.3	H	H	H	H	A	A	H	A	A	H	B	H	B	B	B	A	H	H	H	A	B	A	H	B	A	H	H	A	H	H	A	B	A	H	A	A	A	H	H	B	H	H	H	H	H	H	H	H
CcM1045	14	H	H	H	H	B	B	H	-	B	-	-	A	-	H	A	A	-	A	-	A	B	A	H	H	B	H	-	H	H	B	A	-	A	H	B	B	H	H	H	-	B	A	-	B	A	A	H	H
CcM1438	11.5	H	H	H	H	B	H	H	B	B	A	H	A	A	B	A	H	A	A	A	H	B	A	B	H	H	H	B	H	H	B	H	H	A	H	B	B	A	A	H	H	B	A	H	B	A	A	H	H
CcM1651	0.5	H	H	H	A	B	A	-	-	-	A	H	A	-	B	-	H	A	A	A	H	-	A	-	A	H	H	B	H	H	B	-	A	A	H	B	B	A	A	-	-	B	A	H	-	A	A	-	A
CcM1001	56.7	A	B	A	B	B	-	B	B	-	A	B	-	-	B	-	B	B	A	A	A	B	A	B	A	B	B	B	B	B	B	B	B	A	B	B	B	A	A	B	B	B	A	B	B	A	A	A	B
CcM0268	2.8	A	H	A	H	H	-	H	B	B	H	H	A	A	B	A	B	H	A	H	A	B	A	B	A	H	H	B	H	H	B	H	H	A	H	H	H	A	A	H	H	H	A	H	B	A	A	H	H
CcM1837	1.1	A	H	A	H	H	H	H	B	B	A	A	A	H	H	A	B	H	A	-	A	B	A	B	A	A	H	H	H	H	B	A	H	H	H	B	H	A	H	H	H	H	A	H	H	A	A	H	H
CcM0673	1.7	H	A	A	A	A	H	A	H	H	H	A	H	H	H	A	B	H	A	H	H	B	A	B	A	A	B	H	H	H	-	A	H	B	H	B	H	H	H	H	H	H	H	H	H	H	H	H	H
CcM0257	0	H	A	A	A	A	H	A	H	H	H	A	H	H	H	A	B	H	A	H	B	B	A	B	A	A	B	H	B	H	B	A	A	B	H	H	H	H	H	H	B	H	H	H	B	H	H	H	H
CcM0381	2.6	B	H	H	B	H	-	-	-	-	-	B	A	-	B	B	B	A	B	H	B	H	H	B	B	H	H	B	H	H	H	-	A	H	-	B	A	A	B	H	A	H	B	-	B	B	H	H	H
CcM0047	2.9	H	H	H	B	B	H	H	-	H	H	B	A	H	-	A	H	H	B	B	H	H	-	B	B	H	H	H	A	A	-	B	H	H	H	A	A	A	H	H	H	H	A	H	B	B	B	H	H
CcM2332	1.5	H	H	H	B	B	H	H	H	H	H	B	A	B	A	A	H	H	B	B	B	H	H	B	H	H	H	A	A	A	H	B	A	H	H	A	A	A	H	H	H	H	A	B	H	B	B	B	H
CcM1713	1.1	H	H	H	B	B	H	H	B	B	H	B	A	H	A	A	H	H	H	B	B	H	H	B	B	A	H	A	A	A	H	B	A	H	H	H	-	A	H	H	H	H	A	B	B	B	B	B	H
CcM2735	2.3	H	H	H	B	B	H	H	B	B	H	B	A	B	H	A	H	H	H	B	B	H	H	B	B	A	H	A	A	B	H	B	A	H	H	A	H	A	H	H	H	H	A	B	H	B	B	B	A
CcM2871	1.6	H	H	H	H	A	B	B	B	B	H	B	H	A	H	H	H	H	H	H	H	H	A	B	H	A	B	A	H	A	H	B	A	A	H	H	H	A	A	A	H	B	A	H	B	H	B	A	H
d) Genotype scores of F2 individuals in the population "ICPA 2043 × ICPR 3467"
Marker name	χ2 value	Genotype 1	Genotype 2	Genotype 3	Genotype 4	Genotype 5	Genotype 6	Genotype 7	Genotype 8	Genotype 9	Genotype 10	Genotype 11	Genotype 12	Genotype 13	Genotype 14	Genotype 15	Genotype 16	Genotype 17	Genotype 18	Genotype 19	Genotype 20	Genotype 21	Genotype 22	Genotype 23	Genotype 24	Genotype 25	Genotype 26	Genotype 27	Genotype 28	Genotype 29	Genotype 30	Genotype 31	Genotype 32	Genotype 33	Genotype 34	Genotype 35	Genotype 36	Genotype 37	Genotype 38	Genotype 39	Genotype 40	Genotype 41	Genotype 42	Genotype 43	Genotype 44	Genotype 45	Genotype 46	Genotype 47	Genotype 48
CcM2630	2.1	H	H	B	B	H	H	H	A	H	H	H	H	B	A	A	A	H	H	H	H	A	H	A	A	H	H	B	B	A	A	H	H	-	A	H	H	A	H	H	B	-	B	H	A	A	B	H	A
CcM2044	2	H	H	-	B	H	H	H	A	H	-	H	-	B	A	A	A	B	H	-	-	A	-	A	A	H	-	B	B	A	H	H	H	-	A	H	-	A	-	H	-	-	B	-	A	A	B	H	A
CcM1984	0.4	H	H	B	B	H	H	H	-	H	-	H	B	B	A	A	A	B	H	H	H	A	H	A	A	H	H	B	B	A	A	H	H	H	A	H	H	A	H	H	B	H	B	H	-	A	B	H	A
CcM2891	0.4	H	H	B	B	H	H	H	A	-	H	H	B	B	H	A	A	B	H	H	H	A	H	A	A	H	H	-	B	A	A	-	H	H	A	H	-	A	H	H	B	H	B	H	A	A	-	H	A
CcM1947	0.8	H	B	B	H	H	H	H	A	H	H	H	H	B	H	A	A	B	H	H	H	A	H	H	A	H	-	B	B	A	A	H	H	B	A	H	-	A	H	H	B	H	B	H	A	A	B	B	H
CcM1459	39.2	H	A	A	H	A	H	A	A	A	-	-	A	-	-	A	A	H	-	A	A	A	A	H	A	H	A	H	A	A	A	H	A	-	H	H	A	A	A	A	A	H	H	-	A	A	A	A	A
CcM1014	1.4	A	-	H	H	A	A	H	H	H	-	-	H	A	B	A	A	B	H	H	H	H	H	H	A	H	H	B	B	A	H	H	H	-	A	H	A	A	H	H	A	-	H	-	A	A	H	B	H
CcM0849	8.6	H	-	A	H	H	H	H	H	H	A	A	B	-	H	H	H	H	H	-	A	H	H	H	H	H	A	H	A	A	A	H	H	B	H	-	-	-	A	H	H	H	A	A	H	A	A	H	H
CcM0892	1.2	H	A	B	H	H	H	A	H	A	A	H	-	B	B	A	A	B	H	H	H	H	H	H	A	H	H	B	-	A	H	H	H	B	H	H	A	H	H	H	A	H	H	B	A	A	H	B	H
CcM0121	0.1	H	A	B	H	H	H	A	H	H	A	H	B	B	-	H	A	B	H	H	H	H	H	B	A	H	H	B	H	A	H	H	H	B	H	H	-	A	H	H	A	H	H	-	A	A	H	H	H
CcM2904	2.1	H	A	B	-	H	H	A	H	H	-	H	H	B	A	H	A	B	H	H	H	H	H	B	-	H	B	B	H	-	H	-	H	B	H	H	A	A	H	H	A	B	H	H	-	A	H	-	H
CcM2341	0.3	H	A	-	H	H	-	A	H	H	-	H	B	B	A	H	A	B	H	A	H	H	-	B	A	H	B	-	H	A	-	H	H	B	B	H	-	H	H	H	A	B	H	-	A	A	H	H	H
CcM0030	0.7	A	A	H	H	H	H	A	H	H	A	H	B	B	H	B	A	B	H	A	H	H	H	B	A	H	B	B	A	A	H	H	H	B	B	H	-	H	H	H	A	B	H	-	A	A	H	H	H
CcM0624	1.1	A	A	A	H	H	-	A	H	-	A	H	B	H	-	B	A	B	H	A	B	H	-	B	A	H	B	B	A	A	-	-	H	B	B	H	-	-	H	B	A	B	H	H	A	A	H	H	H
CcM1108	33.9	A	A	A	A	A	A	A	A	A	A	A	A	B	A	A	A	H	A	A	A	A	A	B	A	A	A	-	A	A	A	A	A	H	A	A	A	A	A	A	A	-	A	A	A	A	A	A	A
CcM2802	3	H	A	A	H	H	H	H	H	A	A	H	H	H	A	B	A	H	B	A	B	H	H	B	H	H	B	B	A	A	H	H	H	B	B	H	A	A	B	B	A	B	A	H	-	A	H	H	H
CcM0093	4.3	-	A	A	-	H	A	H	H	A	A	B	-	H	A	B	H	H	-	A	B	H	H	B	B	H	H	H	-	A	H	H	H	-	H	B	A	A	B	B	H	B	A	H	-	A	H	H	A
CcM2505	76.7	A	A	A	A	A	A	A	A	B	A	A	A	B	A	A	A	B	A	B	B	A	A	A	A	A	A	B	A	-	A	A	A	B	A	A	B	A	A	A	A	A	B	A	A	A	A	B	A
CcM1999	0.3	H	B	H	B	H	A	B	A	A	H	B	H	H	A	H	H	B	H	B	H	B	B	H	H	A	H	H	H	H	H	A	H	H	H	H	A	A	H	H	H	A	A	-	B	H	A	B	B
CcM1266	1.8	H	H	A	B	-	A	B	H	A	H	B	H	H	-	H	H	B	B	B	H	B	B	H	H	A	H	H	H	B	-	A	H	B	H	H	-	A	A	B	H	A	A	-	B	A	-	B	B
CcM0468	16.8	H	H	A	H	H	A	H	H	A	H	H	A	H	H	A	H	A	B	B	H	A	A	H	H	H	H	H	H	B	H	H	A	B	A	A	A	H	A	B	B	A	A	B	B	A	H	B	B
CcM0494	1	H	H	A	H	H	A	H	H	A	H	H	B	-	H	H	H	B	B	B	H	B	B	H	H	A	H	H	H	B	H	A	-	-	H	H	A	A	A	B	H	-	A	-	B	A	H	B	B
CcM1110	3.4	H	H	A	A	H	A	H	H	A	H	H	B	H	H	A	H	A	B	B	H	B	B	H	H	H	H	B	H	B	H	H	A	B	H	H	A	A	H	B	B	A	A	H	B	A	H	H	B
CcM1238	4.7	-	-	A	A	-	A	H	B	A	-	A	-	B	A	A	H	A	B	B	-	-	-	H	H	H	-	B	-	B	H	A	A	B	H	-	A	H	H	B	B	A	A	-	B	A	H	-	H
CcM0542	2.9	H	H	A	A	H	A	H	B	A	H	H	H	H	H	A	H	A	B	B	H	B	B	H	H	H	H	B	H	B	H	H	A	-	A	H	-	A	H	B	B	-	A	H	B	A	H	H	H
CcM1559	0.7	H	H	A	A	H	A	H	B	A	H	H	B	H	B	A	H	A	B	B	H	B	B	H	H	H	H	B	H	B	H	H	A	B	A	H	A	H	H	B	B	A	-	H	-	A	H	H	H
CcM2906	12.2	A	-	A	-	-	-	H	B	A	-	A	H	A	A	A	H	A	B	B	A	B	B	H	H	H	H	-	A	B	-	H	A	B	A	H	-	A	A	B	B	A	A	A	B	A	-	H	A
CcM2672	2.2	H	H	-	A	-	A	H	B	A	H	H	B	H	B	A	A	A	B	B	H	B	B	H	H	H	H	B	H	B	H	A	A	B	A	H	B	H	H	B	B	A	A	H	B	A	B	H	B
CcM1263	2.7	H	B	A	A	H	A	H	H	A	H	H	B	H	B	A	H	A	B	B	H	B	B	H	H	H	H	B	H	B	H	H	A	B	A	H	H	A	H	H	B	A	A	H	-	A	B	H	H
CcM0444	2.1	H	B	A	A	H	A	H	H	A	H	H	B	H	B	A	H	A	B	B	H	B	B	H	H	H	H	B	H	B	H	H	A	B	A	H	-	H	H	H	B	A	A	H	B	A	B	H	H
CcM0516	24.2	B	B	A	-	A	A	A	B	B	B	-	B	-	B	-	-	A	-	A	B	-	B	B	B	B	B	B	B	B	A	B	H	B	B	-	-	A	A	-	B	A	-	-	-	A	B	B	A
CcM0176	5.6	B	B	A	A	A	A	A	H	A	A	H	B	B	B	A	H	A	H	H	H	B	-	H	H	B	H	B	-	B	H	H	A	B	A	H	H	H	H	A	B	A	H	-	B	A	-	-	A
CcM1101	15.8	A	B	A	A	A	A	A	H	A	A	H	A	B	A	A	H	A	H	H	H	B	B	H	H	B	H	B	H	B	H	H	A	B	A	H	H	A	H	H	B	-	-	-	B	H	B	H	A
CcM0399	2.3	H	B	A	A	A	A	A	H	A	A	H	B	B	B	A	H	A	H	H	H	B	B	H	H	B	H	B	H	B	H	H	A	B	A	H	H	H	H	H	H	A	H	B	-	A	B	H	A
CcM2097	0.7	B	B	A	H	H	A	A	H	H	H	H	A	B	H	H	B	H	H	B	H	B	B	H	H	B	H	B	H	B	H	H	B	B	A	H	-	A	H	H	H	H	H	B	H	H	B	H	A
CcM1647	4.2	A	H	A	H	H	-	-	B	B	B	H	H	B	B	B	B	H	B	B	B	B	B	H	-	B	H	H	H	B	A	H	B	B	A	B	H	B	A	B	H	H	A	H	-	H	B	H	H
CcM0974	9.6	H	A	A	H	H	H	H	H	H	A	A	A	A	-	A	A	A	A	A	H	H	H	H	A	A	H	H	B	A	H	H	H	-	H	H	A	A	A	H	A	-	H	-	H	H	H	H	H
CcM2071	3.9	B	H	B	B	H	H	A	H	H	A	B	B	H	H	H	B	A	H	H	A	A	H	A	H	A	H	H	H	H	A	H	H	B	H	H	A	B	B	H	H	H	H	H	A	A	B	A	A
CcM0962	12	B	H	B	B	A	H	A	H	H	H	B	H	H	A	H	B	H	-	H	B	A	H	H	H	H	H	H	A	A	H	H	H	B	H	H	A	H	B	H	H	H	H	-	A	A	H	A	A
CcM1621	9.9	B	H	B	B	A	H	A	H	-	A	B	-	-	A	-	B	H	-	H	A	A	H	H	H	H	-	H	A	A	H	-	H	B	H	-	-	H	B	-	H	-	-	-	A	A	B	-	A
CcM1948	6.2	B	H	B	B	H	H	A	H	H	A	B	B	H	H	H	B	H	H	H	A	A	H	H	H	H	H	H	A	A	H	H	H	B	H	H	-	B	B	H	H	H	H	H	A	A	-	A	A
CcM1264	2.3	B	H	B	B	H	H	A	H	H	A	B	B	H	H	B	B	H	H	H	A	A	H	H	H	H	H	H	A	A	H	B	H	B	H	H	-	B	B	B	H	H	H	B	A	A	B	A	A
CcM2463	6.3	B	H	B	B	H	H	A	H	H	A	B	-	H	A	B	B	H	H	H	A	A	H	H	H	H	H	H	A	A	H	B	H	B	H	H	-	B	B	B	H	H	H	B	A	A	B	A	-
CcM1809	7.2	H	H	B	B	H	H	A	H	B	-	B	H	H	A	H	B	H	H	-	A	A	H	H	H	H	H	H	A	A	H	H	A	B	H	H	A	H	B	H	H	H	H	H	-	H	H	A	A
CcM0529	7.7	B	H	B	H	H	H	A	-	B	-	B	H	H	A	-	-	H	H	H	A	A	A	H	H	-	H	H	A	A	H	H	A	B	H	H	A	H	B	H	H	H	H	A	H	H	H	A	A
CcM2855	3.8	B	H	B	B	H	H	A	H	B	H	B	H	-	-	H	B	H	H	H	-	A	-	H	H	-	-	H	-	A	-	H	A	-	H	H	A	H	B	H	H	-	H	-	H	-	H	A	A
CcM2597	6.3	B	H	B	B	H	H	A	H	B	-	B	H	H	-	-	B	H	H	H	A	A	H	H	H	H	H	H	A	A	H	H	A	B	H	H	A	B	B	H	H	H	H	H	-	H	H	A	A
CcM0693	6.4	H	H	B	B	H	H	A	A	H	A	B	H	H	A	B	B	H	H	H	A	A	H	H	H	H	H	H	A	A	H	B	H	B	H	H	A	H	H	B	H	H	H	-	A	A	B	A	A
CcM1602	9.4	-	-	-	B	-	-	-	-	B	-	-	-	-	-	A	-	-	-	B	-	-	-	H	-	H	-	-	-	-	-	H	-	B	-	B	-	-	-	B	-	B	A	-	-	B	-	A	-
CcM2095	3.2	-	H	H	A	H	B	H	H	B	-	-	-	H	-	B	H	B	H	A	A	H	A	H	H	A	H	H	H	B	B	H	H	H	H	A	A	B	B	H	A	H	H	A	-	B	B	H	H
CcM2441	1.9	H	H	H	A	H	B	H	H	B	H	B	A	H	A	B	H	B	B	A	H	H	A	H	H	A	H	-	-	B	H	A	H	H	H	A	A	H	B	A	A	H	B	-	A	B	B	H	H
CcM1584	0.5	-	B	H	A	H	B	H	H	B	H	B	H	A	B	B	H	B	B	A	H	H	A	H	H	A	H	H	H	B	B	H	H	H	H	A	A	B	B	A	A	H	B	H	-	B	B	H	H
CcM2283	0.1	B	H	-	A	H	-	H	H	B	H	B	H	H	-	B	H	H	B	A	H	H	-	A	H	A	B	H	H	B	-	H	H	H	H	A	-	B	B	A	A	H	B	A	A	B	B	H	H
CcM1503	0.7	B	H	B	A	H	B	H	H	B	H	B	A	H	B	B	H	H	B	A	H	H	A	A	H	A	B	H	H	B	H	H	H	H	H	A	-	B	B	A	A	H	B	-	A	B	B	H	H
CcM2852	22.2	H	H	H	A	H	-	H	B	B	H	B	-	H	-	B	H	A	B	A	H	H	-	A	H	A	B	H	H	B	-	H	H	H	H	A	-	B	B	A	A	H	B	A	A	H	B	B	H
CcM0601	1.2	B	H	H	-	H	H	H	H	B	H	B	A	-	-	B	H	H	B	A	H	H	A	A	H	A	B	-	H	A	H	-	H	-	H	A	A	H	B	A	A	-	A	A	A	H	B	B	H
CcM1886	0.5	B	H	-	A	-	-	H	B	-	H	-	A	-	-	B	H	A	B	A	H	-	-	A	H	A	B	H	H	B	-	H	H	H	H	-	-	B	B	A	A	H	B	-	A	H	-	B	H
CcM2296	0.1	-	H	H	H	H	H	H	B	B	-	H	A	H	B	-	H	A	B	A	H	H	A	A	H	A	B	H	H	B	H	H	H	H	H	A	A	B	B	A	A	H	B	A	-	H	B	B	H
CcM2639	1.2	H	H	H	H	-	H	H	B	B	A	H	A	-	H	B	H	A	B	A	H	H	A	A	H	A	B	H	H	B	H	H	H	H	H	A	-	H	B	A	A	H	B	A	A	H	B	B	H
CcM2280	0.6	-	-	-	-	-	-	-	-	-	-	-	-	-	-	-	-	-	-	-	-	-	-	-	-	-	-	-	-	-	-	-	-	-	-	-	-	-	-	-	-	-	-	-	-	-	-	-	-
CcM1366	0.9	B	H	H	H	H	H	H	B	B	A	H	A	H	H	B	H	A	B	H	H	A	A	A	H	H	B	H	H	B	H	H	H	B	H	A	A	H	B	-	A	H	B	-	-	H	B	B	H
CcM1565	2.5	B	H	H	H	H	H	-	B	B	H	H	A	-	H	B	H	A	B	A	H	H	A	A	H	H	B	H	H	B	H	H	H	B	H	A	A	H	B	A	H	H	-	H	-	H	B	B	H
CcM1707	4.3	B	H	H	H	H	H	H	B	B	A	H	A	H	H	B	H	A	H	A	H	H	A	A	H	H	H	H	H	H	H	H	H	-	H	A	A	H	B	A	H	-	H	A	A	H	H	H	H
CcM1398	1	B	H	H	H	H	H	H	B	B	A	H	A	H	H	B	H	A	B	A	H	H	A	A	H	H	B	H	H	B	H	H	H	B	H	A	A	H	B	A	H	H	B	A	A	H	B	B	H
CcM0824	1.2	B	H	H	H	H	H	H	B	B	A	H	A	H	H	B	H	A	B	A	H	H	A	A	H	H	B	H	H	-	H	H	H	-	H	A	-	H	B	A	H	-	B	A	A	H	B	B	H
CcM1781	6	-	H	H	H	H	H	B	H	H	-	H	A	H	H	B	H	A	B	A	H	H	H	A	H	H	B	H	H	H	H	B	H	H	H	H	H	A	B	-	H	H	B	H	-	H	B	B	B
CcM1524	0.6	H	A	H	H	H	H	-	B	H	H	B	A	H	H	B	H	H	B	H	H	H	H	H	B	A	B	H	H	H	B	B	H	H	H	H	B	A	B	A	B	H	H	H	-	H	B	B	H
CcM2707	2.5	A	A	H	A	B	H	H	A	A	-	B	A	A	A	H	B	H	H	H	H	A	A	H	H	H	A	B	A	H	H	H	H	H	H	H	H	A	H	H	B	A	A	A	-	H	H	H	B
CcM1047	7.2	-	A	A	H	H	H	A	A	H	A	B	H	H	-	-	A	H	H	A	H	A	A	H	H	H	-	H	A	H	H	H	-	H	B	H	H	A	A	H	-	A	A	A	H	H	B	-	B
CcM1146	0.3	H	H	A	H	H	H	A	H	H	A	B	H	H	A	B	A	B	A	H	H	H	A	A	B	H	H	H	A	B	B	H	A	H	B	-	H	A	A	A	B	A	A	A	-	A	B	H	H
CcM0039	1.6	H	H	A	H	H	H	A	H	H	A	B	-	H	H	B	A	B	A	B	H	H	A	A	B	B	H	H	A	B	B	-	A	H	B	H	H	H	A	A	B	A	A	A	-	A	B	H	A
CcM2228	0.7	H	H	A	H	H	H	A	H	H	-	B	B	H	H	B	A	B	A	H	H	H	A	A	B	B	H	H	A	B	B	H	A	H	B	H	H	H	A	A	B	A	-	A	-	A	B	H	A
CcM0431	17.5	H	H	A	H	H	A	H	H	H	A	A	H	A	B	H	H	H	A	H	H	H	A	A	H	H	H	B	H	H	A	H	H	-	H	A	H	A	A	A	A	-	A	H	H	A	A	H	A
CcM2281	0.5	H	-	H	H	H	H	H	B	A	A	H	H	B	H	B	B	H	H	H	H	B	B	A	H	H	B	A	A	B	B	-	A	-	H	H	H	A	H	A	H	-	H	A	A	H	B	H	A
CcM0810	3.6	B	-	H	H	H	H	A	B	H	-	B	B	H	B	B	B	B	A	H	H	B	B	A	H	H	-	A	A	B	B	B	A	H	H	H	H	A	A	A	H	H	H	A	-	A	B	H	A
CcM1105	4.1	B	B	A	H	H	H	A	H	H	-	B	-	-	B	B	A	B	A	-	H	B	B	A	H	H	H	-	A	B	B	H	A	H	H	H	-	A	-	A	H	H	-	-	H	A	B	-	A
CcM0374	3.5	A	B	H	A	H	H	H	H	H	B	A	H	A	A	B	H	A	A	H	H	H	H	H	A	H	B	H	H	H	H	H	H	H	H	A	-	H	H	B	H	H	H	B	B	A	B	A	B
CcM2542	4.2	-	B	H	A	H	H	H	H	-	-	A	B	A	A	-	H	A	H	H	H	H	H	H	A	H	B	H	H	H	H	H	H	H	H	A	A	B	H	B	H	H	H	B	-	A	B	A	B
CcM1506	1.9	H	B	H	A	B	H	H	H	H	B	A	H	A	H	B	H	A	H	H	H	H	H	B	H	H	B	H	H	H	B	H	A	-	H	A	-	H	H	B	H	-	H	-	B	A	B	A	B
CcM1821	2.1	H	B	H	A	H	H	A	H	H	B	A	B	A	A	B	H	A	H	H	H	H	H	B	A	H	B	H	H	H	H	H	A	H	H	A	A	A	H	B	H	H	H	B	B	A	B	A	B
CcM0710	17.3	H	B	-	A	H	H	H	H	B	-	H	-	A	A	B	H	H	H	B	B	B	H	B	A	A	-	-	-	H	H	H	A	-	H	A	H	A	H	B	H	-	B	-	B	A	B	-	B
CcM1277	0.4	H	B	H	A	B	H	-	H	H	H	H	H	A	A	B	H	H	H	B	H	H	H	B	H	A	B	B	H	H	H	H	A	H	H	H	H	A	H	H	H	H	H	B	-	B	B	A	B
CcM0252	0.3	H	B	H	-	B	H	A	H	H	H	H	H	A	H	B	H	H	-	B	H	H	B	B	H	A	B	B	-	H	H	H	A	-	H	H	H	-	H	H	H	H	H	-	-	H	B	A	B
CcM1381	0.3	H	B	H	A	B	H	A	H	H	H	H	B	A	H	B	H	H	H	B	H	H	B	B	H	A	B	B	H	H	H	H	A	-	H	H	-	H	-	H	H	-	H	-	B	H	B	A	B
CcM2060	0.9	H	B	H	A	B	H	A	B	H	-	H	B	A	A	B	H	H	H	B	H	H	B	B	H	A	B	B	H	H	-	H	A	H	H	H	H	A	H	H	H	H	H	B	-	H	B	-	B
CcM2857	8	H	B	H	A	B	H	A	H	B	H	H	H	A	A	B	H	H	H	B	H	H	H	B	H	A	B	B	H	H	H	H	A	-	H	H	H	A	H	H	H	-	H	-	B	H	B	A	B
CcM2371	0.2	H	B	-	A	-	B	A	-	B	H	H	B	A	A	B	H	H	H	B	H	H	B	B	H	A	B	B	H	-	B	H	A	H	-	H	-	A	B	H	H	H	H	-	H	H	B	A	B
CcM0195	0.8	H	B	H	A	-	B	A	H	B	H	H	B	A	-	B	H	H	H	B	H	H	H	B	H	A	B	B	H	A	H	H	A	A	H	H	-	H	B	H	H	H	B	-	H	B	B	A	B
CcM1442	10.5	B	H	-	H	H	H	A	H	H	B	B	B	B	B	B	B	B	B	B	B	B	B	B	H	H	B	-	-	H	B	H	H	B	H	H	H	H	H	B	H	H	H	-	H	H	B	H	H
CcM1609	3.9	H	H	A	A	B	B	A	A	H	A	H	B	A	-	H	A	H	H	A	A	H	H	H	B	A	H	B	H	A	A	B	A	A	H	H	-	A	B	H	-	H	H	-	H	H	H	-	B
CcM1991	2.9	-	H	H	A	B	B	A	A	H	-	H	H	A	H	H	H	A	H	A	H	H	H	H	B	A	H	H	H	H	A	B	A	A	A	A	H	-	H	H	H	H	H	H	-	H	H	A	B
CcM1997	5.2	A	B	A	A	B	H	B	B	H	-	B	A	B	A	H	B	A	H	A	H	B	H	H	A	-	B	A	A	H	H	A	B	B	A	H	H	H	H	A	A	B	A	H	-	A	B	H	H
CcM1895	0.5	A	B	A	A	B	H	B	B	H	B	B	A	B	A	H	B	A	H	A	H	B	H	H	A	B	B	A	A	H	H	A	B	-	A	H	A	H	H	A	A	-	A	H	B	A	B	H	H
CcM0602	2.3	-	-	-	A	-	-	B	B	-	-	B	-	-	-	A	-	A	-	A	-	B	-	-	A	B	-	-	-	-	-	A	B	B	A	-	H	A	-	-	A	-	A	-	B	-	-	-	-
CcM0611	0.8	A	B	A	A	B	H	B	B	H	B	B	A	B	A	H	H	A	H	A	H	B	H	H	A	B	B	A	A	H	H	A	B	B	A	H	-	H	H	A	A	B	A	H	B	A	B	H	B
CcM2176	4	-	-	-	-	-	-	-	-	-	-	-	-	-	-	-	-	-	-	-	-	-	-	-	-	-	-	-	-	-	-	-	-	-	-	-	-	-	-	-	-	-	-	-	-	-	-	-	-
CcM0185	2.7	H	H	A	H	-	-	-	H	B	-	B	H	H	A	-	-	A	-	A	B	B	H	H	A	B	-	A	A	H	H	-	H	-	H	H	H	B	H	A	A	H	A	-	B	A	B	A	B
CcM0402	9	B	B	H	B	H	B	B	H	B	B	B	A	A	A	H	A	B	H	A	B	B	H	H	H	B	H	H	A	A	B	B	B	A	H	B	B	H	B	H	H	A	B	H	A	A	H	A	B
CcM2012	12.5	B	B	H	B	H	B	B	H	B	-	B	H	H	H	-	A	H	H	H	B	B	H	H	H	-	H	H	-	A	H	B	B	H	H	B	H	B	B	H	H	H	B	H	-	A	B	A	H
CcM0594	5.2	A	H	H	H	B	H	H	A	H	H	H	H	H	H	H	H	B	A	H	H	H	H	H	H	H	H	H	H	H	A	B	H	A	H	B	-	A	A	H	H	A	A	H	B	H	A	H	B
CcM1392	5.3	H	A	B	B	H	A	H	A	H	A	H	H	H	H	B	B	B	H	H	H	H	A	A	H	H	B	H	H	H	A	B	B	H	A	H	H	H	H	B	H	A	A	H	-	B	H	A	B
CcM0522	4.1	H	A	B	B	H	-	H	A	H	A	H	A	-	A	-	B	B	H	H	H	H	A	A	H	H	B	H	H	H	A	B	B	A	A	B	H	A	H	B	H	A	A	H	-	B	H	A	B
CcM0413	7.6	H	A	B	B	H	A	H	A	H	A	B	H	H	B	B	B	B	H	H	H	H	A	A	H	H	B	H	H	H	A	B	B	-	A	B	H	H	H	B	H	-	A	-	B	B	H	A	B
CcM1282	0.4	B	-	-	-	-	A	H	-	-	-	-	A	A	-	-	B	-	-	A	-	A	A	-	-	-	-	-	H	A	A	-	-	-	A	-	-	-	-	H	-	-	-	-	-	-	-	A	-
CcM1357	11.7	H	A	B	-	A	A	A	A	A	A	H	A	H	-	B	A	B	H	H	-	H	A	A	H	H	B	H	A	H	H	B	B	H	A	-	H	A	H	B	H	A	H	-	H	B	A	A	B
CcM2955	7	H	H	B	B	A	A	H	A	H	-	H	H	H	H	B	B	B	H	H	H	H	H	A	H	H	B	H	H	H	H	B	B	H	A	H	H	H	H	B	H	A	H	H	-	H	H	A	B
CcM0956	4.2	H	H	B	B	A	A	H	A	H	A	H	A	H	B	B	B	B	-	H	A	H	B	A	H	H	B	H	H	H	B	B	B	-	A	H	A	A	H	B	H	-	H	-	H	H	B	A	H
CcM1982	7	A	-	B	B	B	A	A	H	A	A	H	B	H	B	H	B	B	H	B	B	B	H	A	H	H	A	A	B	B	H	B	H	B	-	A	A	B	A	A	B	H	B	A	H	A	H	B	H
CcM1447	6.2	A	H	H	H	H	A	A	H	A	A	H	B	B	A	A	H	H	H	B	A	A	H	A	H	H	A	H	H	H	H	H	H	B	A	-	-	B	A	A	H	A	B	A	H	A	H	H	H
CcM2751	11.8	A	B	H	-	A	A	A	H	A	-	H	-	B	A	A	B	B	B	B	A	A	H	H	H	H	A	H	B	B	H	B	A	B	A	H	A	H	A	A	B	H	H	A	-	A	H	B	B
CcM1385	1.5	-	-	-	-	-	-	-	-	-	-	-	-	-	-	-	-	-	-	-	-	-	-	-	-	-	-	-	-	-	-	-	-	-	-	-	-	-	-	-	-	-	-	-	-	-	-	-	-
CcM0737	3.3	H	B	H	B	A	A	A	H	A	A	H	B	B	B	A	B	B	B	H	A	A	H	H	H	H	A	H	H	B	H	B	A	B	A	H	A	B	A	H	H	H	H	H	B	A	H	B	B
CcM2898	12.1	H	-	H	A	A	-	-	-	-	-	B	H	B	-	A	A	B	B	A	A	B	A	H	A	A	A	-	H	H	-	A	A	-	A	H	-	-	-	A	A	A	-	-	H	B	-	-	A
CcM1399	1.5	A	H	H	A	A	B	A	H	H	A	B	H	B	H	A	H	B	B	H	A	B	A	H	A	A	A	A	H	H	A	H	A	B	-	H	H	H	H	H	-	H	A	H	-	H	A	-	H
CcM0492	2	A	-	H	A	A	B	A	-	H	A	B	B	B	B	A	H	B	B	-	A	B	A	H	A	A	A	A	H	H	A	H	A	-	A	H	H	B	H	H	A	H	A	H	-	H	A	A	H
CcM0133	2.7	A	B	B	A	H	B	A	H	H	A	H	-	B	H	A	A	B	H	H	A	B	A	H	H	A	A	A	H	A	A	B	H	B	A	H	H	-	H	H	A	H	A	H	H	H	A	A	A
CcM0978	6.3	A	B	B	A	H	B	A	H	H	A	H	H	B	H	A	H	B	B	H	A	B	A	H	A	A	A	A	H	A	A	H	A	-	A	H	-	A	H	H	A	-	A	H	H	H	A	A	A
CcM2994	4.3	A	B	B	A	H	B	A	H	B	H	H	H	B	H	A	A	B	H	H	A	B	A	H	A	A	A	A	H	A	A	B	H	B	A	H	H	A	H	H	A	H	A	H	H	H	A	A	A
CcM0743	3.4	H	B	B	A	H	B	A	H	H	A	H	H	B	H	A	A	B	H	H	A	B	A	H	A	A	A	A	H	A	A	B	-	B	A	H	H	H	H	H	A	H	A	-	H	H	H	A	A
CcM2704	4.7	A	B	-	A	H	B	A	-	-	A	H	H	B	H	A	A	B	H	H	A	B	A	H	-	A	-	A	H	A	A	B	H	B	-	H	B	-	H	H	A	H	A	H	-	H	H	A	A
CcM0471	4.3	-	B	-	A	H	H	H	H	H	A	H	-	H	-	A	A	B	H	H	A	B	H	H	A	-	A	A	H	A	A	H	H	B	A	H	H	-	H	H	H	H	H	A	-	H	B	A	A
CcM1597	16.7	H	B	B	H	H	H	H	H	H	-	H	B	H	H	H	H	B	H	H	H	B	H	H	H	H	H	H	H	H	H	B	H	B	H	H	H	H	-	H	H	H	H	H	-	H	B	H	H
CcM1313	0.3	-	B	B	A	B	H	A	H	B	H	H	B	A	H	A	A	B	A	H	A	H	H	H	A	A	A	A	H	A	H	H	H	H	A	H	H	H	H	H	B	B	H	-	-	H	-	B	H
CcM0785	0.1	A	B	B	A	B	H	H	H	B	H	H	B	A	B	A	A	B	A	H	A	H	H	H	A	A	A	A	H	A	A	H	H	H	A	H	H	H	H	H	B	B	H	A	H	H	B	H	H
CcM0112	4.9	-	B	-	A	-	A	H	-	H	H	A	H	A	A	H	A	H	-	H	-	-	B	A	A	A	B	B	H	B	B	-	B	-	-	-	A	A	-	-	-	-	-	-	-	-	-	A	A
CcM1813	6.8	H	B	H	A	B	A	H	A	H	H	A	A	A	A	H	A	H	A	B	B	A	H	A	A	A	B	B	H	B	B	B	B	B	B	A	A	A	B	H	A	A	B	B	-	A	A	H	H
CcM1635	2.5	H	B	B	A	B	A	H	H	H	H	A	B	A	A	H	A	H	A	H	H	A	B	A	A	A	B	B	H	B	B	H	B	B	B	H	A	A	B	H	A	A	B	B	-	A	A	H	H
CcM1744	2.4	B	B	B	A	B	H	H	H	H	-	A	H	A	A	-	A	H	A	H	H	A	B	A	A	A	H	B	H	B	B	H	B	B	H	H	A	A	B	H	A	A	B	B	H	A	A	H	H
CcM1001	6.7	B	B	B	A	B	H	H	H	H	H	A	B	A	A	H	A	H	A	H	H	A	B	A	A	A	-	B	H	B	B	H	B	B	H	H	A	H	B	H	A	A	H	B	-	A	A	H	H
CcM0268	6	B	B	B	A	B	H	A	H	H	B	A	B	A	A	H	H	H	A	H	H	A	B	A	A	A	H	B	B	-	B	H	B	-	H	H	-	A	B	B	A	-	H	-	H	H	A	H	H
CcM0248	0.8	H	B	B	A	B	B	A	B	A	B	A	H	H	A	H	H	H	B	H	H	H	B	H	H	A	A	B	H	B	B	A	H	H	H	H	-	A	A	B	H	H	H	B	H	H	A	H	H
CcM1770	7.1	H	B	B	A	B	A	B	A	H	H	-	A	-	A	A	H	H	H	A	H	H	A	B	A	A	A	H	B	-	B	B	H	B	B	H	H	A	A	B	B	A	A	H	B	-	H	A	H
CcM0257	2.1	B	B	B	A	H	B	A	B	H	B	A	A	H	A	H	B	H	B	H	H	A	B	H	B	A	B	B	B	B	B	A	H	-	-	A	A	A	H	B	B	-	H	B	H	H	A	A	H
CcM0381	0.6	A	B	H	H	B	H	H	A	H	A	H	H	A	B	H	H	A	B	A	H	H	H	B	H	B	H	A	H	B	B	H	H	H	H	H	A	B	H	H	B	A	A	H	-	H	H	A	B
CcM0353	7	A	B	-	B	B	-	A	A	H	A	H	H	-	H	H	H	-	H	H	A	-	H	B	H	B	H	A	H	B	B	-	H	-	H	H	A	H	H	-	B	A	A	B	-	A	A	A	B
CcM1175	5.1	A	B	A	B	B	B	H	H	A	H	H	H	A	A	H	B	A	B	A	A	A	A	B	H	B	H	A	A	B	B	B	H	A	A	A	A	H	H	A	B	A	A	-	B	H	H	A	H
CcM2332	0.2	A	B	-	-	B	B	B	H	H	H	H	H	-	-	H	B	H	B	A	A	H	H	B	H	B	-	A	H	B	-	H	H	A	-	H	-	H	-	H	H	A	-	-	B	-	H	-	H
CcM2697	0.1	A	B	-	H	B	B	B	-	H	B	H	-	H	-	A	H	H	H	H	A	A	-	B	H	B	A	-	H	B	-	B	H	H	H	A	-	B	H	-	H	A	A	-	B	H	B	-	H
CcM2871	0.1	A	H	H	A	B	H	B	H	H	B	H	H	H	H	A	H	H	H	H	A	A	H	H	H	B	A	H	H	B	B	B	A	H	H	A	H	B	H	H	H	A	H	H	B	B	B	H	H
CcM0834	3.7	A	H	H	-	B	-	B	H	H	B	H	-	-	B	A	H	H	H	H	A	A	-	-	H	-	A	H	H	B	B	B	A	H	-	A	-	B	-	B	H	A	-	-	B	H	H	B	-
e) Genotype scores of F2 individuals in the population "TTB 7 × ICP 7035"
Marker name	χ2 value	Genotype 1	Genotype 2	Genotype 3	Genotype 4	Genotype 5	Genotype 6	Genotype 7	Genotype 8	Genotype 9	Genotype 10	Genotype 11	Genotype 12	Genotype 13	Genotype 14	Genotype 15	Genotype 16	Genotype 17	Genotype 18	Genotype 19	Genotype 20	Genotype 21	Genotype 22	Genotype 23	Genotype 24	Genotype 25	Genotype 26	Genotype 27	Genotype 28	Genotype 29	Genotype 30	Genotype 31	Genotype 32	Genotype 33	Genotype 34	Genotype 35	Genotype 36	Genotype 37	Genotype 38	Genotype 39	Genotype 40	Genotype 41	Genotype 42	Genotype 43	Genotype 44	Genotype 45	Genotype 46	Genotype 47	Genotype 48
CcM0443	7	H	B	A	H	H	A	B	B	A	H	H	H	B	H	-	B	B	A	A	B	H	B	H	B	H	H	H	B	B	H	B	H	A	H	A	B	H	B	H	H	H	H	H	A	A	H	H	H
Ccac035	3.2	H	B	H	H	H	A	B	B	A	A	H	H	A	H	A	B	H	A	A	H	H	H	H	B	H	H	H	B	B	B	-	H	A	H	A	H	H	B	H	H	H	H	H	A	H	B	H	B
CcM2630	1.3	H	B	H	H	H	A	B	B	A	H	H	H	A	H	A	B	H	A	A	H	H	H	H	B	H	H	H	B	B	B	B	H	A	A	A	H	H	B	H	H	H	H	H	A	H	B	H	B
CcM2044	1.2	H	B	H	H	H	A	B	B	A	H	H	H	A	H	A	B	H	A	A	H	H	H	H	B	H	H	H	B	B	B	B	H	A	A	A	H	H	B	H	H	H	H	H	A	H	B	H	B
CcM2891	1.4	H	B	-	H	H	A	H	B	A	H	H	H	A	H	A	H	A	A	A	H	H	B	H	B	H	H	H	B	B	B	B	H	A	A	A	H	H	B	H	H	H	H	H	A	H	B	H	B
CcM0387	1.7	-	B	-	H	H	A	H	B	A	H	H	H	A	-	A	H	A	A	A	H	H	H	H	-	H	H	-	-	B	B	B	H	A	-	A	-	B	B	B	-	H	H	H	A	H	B	H	-
CcM1932	4	H	A	-	H	A	H	A	B	H	B	H	H	A	H	A	H	B	B	-	H	H	H	H	H	H	B	H	B	H	A	H	B	H	B	B	A	B	B	B	-	H	H	A	H	H	B	H	-
CcM2341	3.5	B	B	H	H	B	H	H	B	A	H	H	H	A	H	A	H	A	B	A	H	H	H	H	H	H	A	B	B	H	H	H	A	H	H	H	H	B	B	B	B	H	H	A	H	H	B	H	H
ICPeM0075	2.56	B	B	H	A	B	H	H	B	H	H	H	H	A	H	A	H	A	B	A	H	B	H	-	H	H	A	H	B	H	-	H	A	H	A	A	B	B	B	B	H	H	H	A	H	H	B	H	H
CcM1128	0.8	B	B	B	A	H	H	H	B	H	H	H	H	A	H	A	H	H	B	A	H	B	H	H	H	H	A	H	B	H	H	H	A	B	A	A	B	B	B	B	H	H	H	A	H	H	-	-	H
CcM0970	3.4	B	B	B	A	H	H	H	B	H	H	H	H	A	H	A	H	H	B	A	H	B	H	A	H	H	A	H	B	H	H	H	A	B	A	A	B	H	B	B	H	H	H	H	H	H	B	H	H
CcM2485	3	B	H	-	H	H	H	H	B	H	B	H	H	A	A	A	B	B	B	-	H	H	-	A	A	H	A	B	B	H	-	-	A	B	A	B	H	H	B	B	H	H	H	B	H	B	H	B	H
CcM0480	3.1	H	H	A	H	H	B	A	H	A	A	B	H	H	H	B	H	A	H	H	A	H	H	H	H	H	B	B	B	A	H	A	H	H	A	A	A	H	A	A	H	H	B	H	A	H	H	H	A
CcM0915	0.9	H	H	A	H	H	B	A	H	A	A	B	H	H	H	B	B	A	H	H	H	H	H	H	H	H	B	B	B	A	B	A	H	H	-	A	A	H	A	A	A	H	B	H	A	H	H	H	A
CcM0071	1.1	H	H	A	H	H	B	A	H	A	A	B	H	H	H	B	B	A	H	H	H	H	H	H	H	H	B	B	B	A	B	A	H	H	A	A	A	H	A	A	A	H	B	H	H	H	H	H	A
CcM2409	0.1	H	H	A	H	H	B	A	H	A	A	B	H	H	H	B	B	A	B	H	H	H	H	H	H	H	B	B	B	A	B	A	H	H	A	A	A	H	A	A	A	H	B	H	H	H	H	A	A
CcM2215	0.8	H	H	A	H	H	B	A	H	A	A	B	H	B	H	B	B	A	B	H	H	H	H	A	H	H	H	B	B	A	B	H	H	H	A	H	A	H	A	A	A	-	B	H	H	H	B	A	A
CcM0468	0.6	H	A	A	H	H	B	H	H	A	A	B	H	H	A	B	B	A	B	H	H	H	H	A	H	H	H	B	B	A	B	H	H	H	A	H	A	B	A	A	A	H	B	H	H	H	B	A	A
CcM2149	2.6	H	A	-	H	H	-	H	A	A	A	B	H	H	A	B	-	H	B	H	H	B	H	-	H	H	H	B	B	A	B	A	A	H	A	H	-	B	B	-	-	-	B	A	H	H	B	-	-
CcM0416	3.6	A	H	H	H	A	H	A	H	B	H	B	A	A	A	H	B	A	H	A	A	H	H	H	A	A	H	H	B	A	A	B	H	A	H	H	H	H	A	H	H	H	H	B	H	A	H	H	B
CcM2337	1.4	A	H	H	B	A	H	A	H	B	H	B	A	A	A	H	B	A	H	H	A	H	H	H	A	H	H	H	B	A	A	B	H	A	H	H	H	H	A	H	-	H	-	B	H	H	H	B	-
CcM0974	3.6	A	H	B	B	A	H	A	H	H	B	A	A	A	A	A	H	H	B	H	H	H	H	H	H	H	H	A	B	A	H	H	H	A	B	H	H	B	H	A	H	H	H	H	B	H	H	-	B
CcM0095	0.5	A	H	B	B	H	H	A	B	H	B	A	A	A	A	A	H	H	B	H	B	H	H	B	H	H	H	A	B	A	H	H	H	A	B	H	H	B	H	H	H	H	H	H	B	H	H	B	B
CcM2045	4.3	A	A	B	B	H	B	H	B	H	H	A	B	A	H	A	A	H	B	A	B	A	A	H	B	H	H	A	B	A	H	B	A	A	B	A	H	B	H	A	A	B	H	H	H	B	H	H	H
CcM1886	1	A	B	H	A	B	H	A	H	H	H	H	B	H	H	H	H	H	A	A	B	B	H	A	H	H	B	A	B	H	A	A	B	H	A	H	A	B	H	H	A	A	H	H	H	B	A	H	A
CcM2639	1	A	B	A	A	B	H	A	A	H	H	H	B	H	H	H	H	H	A	A	B	B	H	A	H	H	B	A	B	H	A	A	B	H	A	H	A	B	H	H	A	A	H	H	H	B	A	-	-
CcM1246	1.6	-	B	H	A	B	H	A	H	H	H	H	B	H	H	A	H	A	A	A	B	B	H	A	H	H	B	A	B	H	A	A	H	H	A	H	A	B	A	H	H	A	H	H	H	B	A	H	H
CcM2852	0.1	A	B	H	A	B	H	A	H	H	H	H	B	H	H	H	H	H	A	A	B	B	B	-	H	H	B	A	B	H	-	A	B	H	H	H	A	B	H	H	A	A	H	H	H	B	A	H	A
CcM1503	0.8	H	B	H	A	B	H	A	H	A	A	H	B	A	A	H	A	H	A	A	B	B	B	A	H	H	-	A	H	H	A	A	B	H	H	A	H	B	H	H	H	A	H	H	H	B	H	H	A
CcM1220	0.3	H	B	H	A	B	H	A	H	A	A	H	B	H	A	H	A	H	A	A	B	B	B	A	H	H	B	A	B	H	A	A	B	H	H	-	-	B	A	H	H	A	H	H	H	B	-	H	A
CcM0583	3.3	H	B	H	A	B	H	A	H	A	A	H	B	H	A	H	A	H	A	A	B	B	B	A	H	H	B	A	H	H	A	A	H	H	H	A	H	B	-	H	H	A	H	H	H	B	H	H	A
CcM2217	0.1	A	B	-	B	B	B	A	H	A	H	H	H	B	B	H	H	H	H	B	B	B	H	H	H	H	H	B	B	H	H	-	A	A	H	H	H	A	H	B	H	B	A	H	B	A	A	B	H
CcM1139	2.8	H	B	H	B	B	B	A	H	A	B	H	H	B	B	H	H	H	H	B	B	B	H	H	H	H	H	B	B	H	H	B	A	H	H	H	H	A	H	B	H	B	A	H	B	H	A	B	H
CcM2818	6.1	H	H	H	B	B	B	A	H	A	B	H	H	B	B	H	H	H	H	B	B	B	H	H	H	H	H	B	B	H	H	B	A	H	H	H	H	H	H	B	-	B	A	H	B	H	A	B	H
CcM2228	6.8	H	H	H	B	B	B	A	-	A	B	H	H	B	B	H	H	H	H	B	B	B	H	H	H	H	H	B	B	H	H	B	-	H	H	H	H	H	H	B	B	B	A	H	B	H	A	B	H
CcM0701	1.7	H	H	H	B	H	B	A	A	A	B	H	H	B	B	H	H	H	H	B	B	B	H	-	H	H	H	B	B	H	H	B	A	H	H	H	H	H	H	B	H	B	A	H	B	A	A	B	H
CcM2281	1.4	H	H	H	B	H	B	A	A	A	B	H	H	B	B	H	H	H	H	B	B	B	H	H	H	H	H	B	B	H	H	B	A	H	H	H	-	H	H	B	-	B	A	H	B	A	A	B	-
CcM1611	1.6	H	H	H	B	H	B	A	A	A	B	H	H	B	B	H	H	H	H	B	B	B	H	H	H	H	H	B	B	H	H	B	A	H	H	-	H	H	H	B	H	B	A	H	B	A	A	B	H
CcM2740	1.9	H	H	H	B	H	B	A	A	A	B	H	H	B	B	H	H	H	H	B	B	B	H	H	H	H	H	B	B	H	H	B	A	H	H	H	H	H	H	B	B	B	A	H	H	A	A	B	H
CcM0374	7	H	H	H	A	B	H	H	H	H	B	H	H	B	H	H	H	B	H	H	B	A	A	H	B	B	B	H	A	H	A	B	H	H	H	B	A	B	H	H	H	H	B	H	B	H	B	B	B
CcM0710	3.8	H	H	H	A	H	H	H	H	H	B	B	A	B	H	H	H	H	H	H	B	H	A	B	H	B	B	H	A	B	A	H	H	H	H	H	A	B	H	H	H	A	B	H	H	H	H	B	B
CcM2292	3	B	H	H	A	H	H	H	H	H	B	B	A	B	H	B	H	H	H	H	B	H	A	B	H	H	B	A	A	H	A	H	H	H	B	H	A	B	H	H	H	A	H	H	H	H	H	B	B
CcM0008	3.1	B	H	H	A	H	H	H	H	H	B	B	A	B	H	B	H	H	H	H	B	H	A	B	H	H	B	A	A	H	A	B	H	H	B	H	A	B	H	H	H	A	H	H	H	H	H	B	B
CcM1493	6.4	B	H	H	A	H	H	H	H	H	B	B	A	B	H	B	H	H	H	H	B	H	A	B	H	H	B	A	A	H	A	B	H	H	B	H	A	B	H	H	H	-	-	H	B	H	H	B	B
CcM1596	5.3	B	B	H	A	H	H	H	H	B	B	B	A	B	H	B	H	H	B	H	B	H	A	B	H	H	B	A	A	H	A	B	A	H	B	H	A	B	H	H	H	A	H	H	H	H	H	H	B
CcM0195	1.5	B	B	H	A	H	H	H	H	B	H	B	A	B	H	B	H	H	H	H	B	H	H	B	A	H	B	A	A	H	A	H	A	H	H	H	A	B	H	H	H	A	B	H	H	H	H	H	B
CcM1825	0.7	A	H	A	A	H	A	H	B	B	H	B	H	B	A	H	H	H	B	H	H	B	B	B	H	H	B	B	H	B	A	H	B	B	A	H	B	H	H	B	H	-	-	H	B	H	A	B	H
CcM1895	0.8	A	H	A	A	H	A	H	B	B	A	B	A	B	A	H	H	H	B	H	H	B	B	B	H	H	B	B	H	B	A	H	B	B	A	H	B	H	H	B	H	H	A	H	B	H	A	B	H
CcM0602	2	A	H	A	A	H	A	H	B	B	A	B	A	B	A	A	H	H	B	H	H	B	B	B	H	H	B	B	H	B	A	H	B	B	A	H	B	H	H	B	-	H	A	H	B	H	A	-	-
CcM2004	2.6	H	A	-	A	B	H	H	B	H	H	A	H	H	B	B	B	B	B	A	H	H	H	A	A	B	B	B	H	H	A	H	H	H	H	B	B	-	H	H	H	H	B	H	H	-	B	H	A
CcM0522	1.1	A	A	A	A	B	H	H	B	H	H	B	H	H	B	B	B	B	B	A	H	H	B	A	A	H	B	B	H	H	A	H	H	H	H	B	B	H	H	A	A	H	B	H	H	H	B	H	A
CcM0413	0.8	A	A	H	A	B	H	H	B	H	H	B	H	H	B	B	B	B	B	A	H	H	B	A	A	H	B	B	H	H	A	H	H	H	H	B	B	H	H	A	A	H	B	H	H	H	B	H	A
CcM2333	1.2	A	A	H	A	B	H	H	B	H	H	B	H	H	B	B	B	B	B	A	H	H	B	A	A	H	B	B	H	H	A	H	H	H	H	B	B	H	H	A	A	H	B	H	H	H	B	H	A
CcM2911	0.6	A	A	H	A	B	H	H	B	H	H	B	H	H	B	B	H	H	B	A	B	H	B	A	A	H	H	B	H	B	A	H	H	H	H	B	B	H	H	A	A	H	B	H	H	H	B	H	A
CcM2379	0.3	A	A	H	H	B	H	H	B	H	H	B	A	H	B	B	A	H	B	A	B	H	B	B	A	H	H	B	H	B	A	B	B	H	H	H	B	H	H	A	H	A	B	H	H	H	B	H	B
CcM1982	4.7	B	H	H	H	H	H	A	H	H	H	H	H	A	A	H	H	H	H	B	A	H	A	H	H	H	H	H	A	B	B	H	H	H	H	B	A	H	B	H	B	H	H	A	H	B	A	H	B
CcM0588	1.6	B	A	H	H	A	H	A	H	H	B	A	H	H	A	H	H	H	H	B	H	B	A	H	A	H	H	H	A	B	B	H	H	H	A	B	A	H	B	H	B	-	H	A	H	B	A	A	B
CcM2343	3.2	B	A	H	H	H	H	H	H	H	B	A	H	H	H	B	H	H	H	B	H	B	A	H	H	H	H	H	A	B	H	H	H	H	H	H	A	H	H	H	B	H	H	A	H	B	A	A	H
CcM0717	1.4	B	A	B	H	H	H	H	H	H	B	A	H	H	B	B	H	H	H	B	H	B	A	B	H	H	H	H	A	H	H	-	H	H	H	H	A	B	H	H	B	H	H	A	H	B	A	A	H
CcM1385	1.4	B	A	B	H	H	H	H	H	H	B	A	H	H	B	-	-	-	-	-	-	-	-	B	H	H	H	H	A	H	H	H	H	H	H	-	-	B	H	H	B	H	H	A	H	B	A	A	H
CcM0433	1.4	B	A	B	H	H	H	H	H	H	B	A	H	H	B	H	B	A	B	B	H	H	A	B	H	H	A	A	A	H	H	H	H	A	H	H	A	B	H	H	B	H	B	A	H	H	A	A	H
CcM0193	1.3	B	A	H	A	H	A	B	H	H	H	H	H	H	B	H	H	A	B	B	H	A	A	H	H	H	A	A	H	H	H	H	H	A	H	H	H	H	H	H	B	A	B	A	B	H	A	A	H
CcM2696	0.7	B	A	H	A	A	A	B	H	-	H	H	H	A	-	H	H	-	-	B	H	A	-	H	H	H	H	A	H	H	-	H	-	A	H	H	H	H	H	H	H	A	B	A	B	H	A	A	B
CcM0257	1.8	B	H	H	H	B	H	H	H	H	H	H	H	H	H	H	B	H	B	H	A	A	A	H	A	A	H	B	B	H	A	H	B	H	B	A	H	H	B	H	H	B	A	B	A	B	A	B	A
CcM1574	1.9	B	H	H	H	B	B	H	H	A	A	H	H	B	A	H	H	H	B	H	A	A	A	H	A	H	H	B	B	H	A	H	B	H	B	A	H	H	B	H	H	B	H	H	H	B	A	-	A
CcM1573	2.4	B	H	H	H	B	B	H	H	A	A	H	H	B	A	-	H	H	B	H	A	A	A	H	A	H	H	B	B	H	A	H	B	H	B	A	H	H	B	H	-	B	H	H	H	B	A	B	-
CcM0268	3.2	B	H	H	H	B	B	H	H	H	A	B	A	H	A	H	H	A	B	H	H	H	H	H	A	H	H	B	H	A	H	H	B	B	B	A	H	H	B	H	B	B	B	H	H	A	B	B	A
CcM2314	0.9	B	H	H	H	-	B	-	H	H	A	B	A	A	A	-	H	A	B	-	H	H	A	-	A	H	H	B	H	A	-	-	B	B	B	A	H	H	B	H	B	B	B	H	H	A	B	B	A
CcM1373	2.4	B	H	H	H	B	B	B	H	H	A	B	A	H	A	H	H	A	B	H	H	H	A	H	A	H	H	B	H	A	H	H	B	B	B	A	H	H	B	H	B	B	B	B	H	A	B	B	A
CcM1813	6.5	B	B	A	H	B	H	B	H	B	H	B	H	A	A	H	B	H	B	B	H	A	H	H	B	H	A	H	H	H	H	H	B	H	B	B	A	A	B	H	H	H	H	B	H	A	B	B	A
CcM0085	6	B	B	A	H	B	H	B	H	B	H	B	H	A	A	H	B	H	B	B	H	A	H	H	B	H	A	H	H	H	H	H	B	H	B	B	A	A	B	H	H	H	H	B	H	A	B	B	A
CcM1175	0.6	B	A	A	A	H	H	H	A	A	H	H	A	A	H	H	H	B	H	H	H	A	H	H	H	H	H	B	H	B	A	-	H	H	B	H	H	H	H	A	A	A	A	B	B	H	H	H	-
CcM0366	0.4	H	H	A	A	B	H	B	H	H	H	B	A	A	H	-	H	A	H	H	H	A	A	H	H	B	H	B	H	B	A	H	H	H	H	A	H	H	H	H	H	A	A	B	H	H	H	H	A
CcM0543	0.6	H	H	A	A	B	H	B	H	H	H	B	A	A	H	A	H	A	H	H	H	A	A	B	H	B	H	B	H	B	A	H	H	H	H	A	H	H	H	H	B	A	H	B	H	H	H	-	A
CcM1772	0.5	H	H	A	A	B	H	B	B	H	H	B	A	A	H	A	H	A	H	H	H	A	A	B	H	B	H	B	H	B	A	H	A	H	H	A	H	A	H	H	H	A	H	B	H	A	A	B	A
CcM0948	0.5	H	H	A	A	B	H	B	B	H	H	B	A	A	H	A	H	A	H	H	H	A	A	B	H	B	H	B	H	B	A	-	A	H	H	A	H	A	H	H	H	A	H	-	H	A	A	-	A
CcM1976	0.6	H	H	A	A	B	H	H	B	H	H	H	A	A	H	A	H	A	H	B	H	A	A	B	H	H	B	B	H	B	A	H	A	H	H	A	H	A	H	H	-	H	-	B	H	A	A	H	-
CcM1406	1.4	H	H	A	A	B	H	H	B	H	H	B	A	A	H	A	H	A	H	H	H	A	A	B	H	H	B	B	H	B	A	H	A	H	H	A	-	A	H	H	H	H	A	B	H	A	A	H	A
f) Genotype scores of F2 individuals in the population "ICPB 2049 × ICPL 99050"
Marker name	χ2 value	Genotype 1	Genotype 2	Genotype 3	Genotype 4	Genotype 5	Genotype 6	Genotype 7	Genotype 8	Genotype 9	Genotype 10	Genotype 11	Genotype 12	Genotype 13	Genotype 14	Genotype 15	Genotype 16	Genotype 17	Genotype 18	Genotype 19	Genotype 20	Genotype 21	Genotype 22	Genotype 23	Genotype 24	Genotype 25	Genotype 26	Genotype 27	Genotype 28	Genotype 29	Genotype 30	Genotype 31	Genotype 32	Genotype 33	Genotype 34	Genotype 35	Genotype 36	Genotype 37	Genotype 38	Genotype 39	Genotype 40	Genotype 41	Genotype 42	Genotype 43	Genotype 44	Genotype 45	Genotype 46	Genotype 47	Genotype 48
CcM0970	5	H	-	-	-	-	-	-	-	B	-	-	-	-	-	B	H	-	-	B	-	A	A	B	-	B	-	A	-	H	B	H	B	H	H	H	A	B	H	A	H	H	A	B	A	B	H	A	H
CcM2287	6.2	B	B	A	B	B	B	H	H	H	H	H	H	H	H	-	B	H	B	B	H	H	A	B	A	H	B	H	H	H	H	H	B	H	H	H	B	B	H	A	H	B	A	H	H	B	H	B	B
CcM0304	41.2	H	-	A	-	B	-	-	-	A	-	A	-	A	-	-	-	A	-	B	-	-	-	-	-	A	-	H	-	A	A	H	B	H	A	A	B	B	-	A	A	B	A	H	H	B	A	B	B
CcM0480	5.5	B	B	H	H	H	H	B	H	A	B	B	H	-	H	B	B	B	H	A	A	A	A	B	B	B	B	-	H	H	H	H	H	H	-	H	H	H	H	H	H	B	H	H	H	H	H	B	A
CcM0417	0	H	A	H	H	H	H	B	A	A	-	-	-	-	-	B	B	B	H	A	A	A	H	B	B	-	B	-	H	H	-	H	A	H	B	H	H	H	H	-	H	-	-	-	-	H	H	-	A
CcM0494	15.3	B	H	H	H	H	H	B	A	A	H	A	H	B	H	H	B	H	H	A	A	A	H	B	B	H	B	B	H	H	H	H	H	H	B	H	H	H	H	H	H	H	H	H	H	H	H	-	H
CcM0492	2.2	B	-	H	A	A	H	H	H	A	-	-	-	-	H	B	B	B	H	A	A	A	A	H	H	B	H	-	H	H	B	B	A	B	-	H	H	H	H	-	H	B	-	H	H	B	H	-	A
CcM0444	2.8	B	H	H	H	H	H	H	A	-	A	A	B	-	H	H	H	A	A	A	A	H	H	H	B	H	B	-	A	H	A	B	A	H	B	H	H	H	A	-	H	H	A	A	A	B	H	-	H
CcM0176	0.1	A	-	-	-	H	-	-	-	-	-	A	-	-	-	-	-	A	-	-	-	H	H	-	-	-	-	-	A	H	-	-	-	-	-	-	-	B	A	-	-	-	-	-	H	B	-	-	-
CcM0082	15.4	B	A	A	H	B	A	H	A	H	-	A	A	H	H	H	H	A	A	A	-	H	H	H	B	A	H	-	A	H	A	H	A	H	A	H	A	B	A	-	H	-	-	A	H	H	H	-	A
CcM1084	81	-	-	-	-	B	-	B	-	-	-	-	-	-	B	B	B	-	-	-	-	A	-	-	-	-	B	-	-	-	-	B	B	-	-	-	-	-	-	-	-	B	-	-	-	A	B	-	-
CcM1173	31.6	B	-	H	A	B	-	H	B	H	B	B	B	-	B	B	H	A	A	B	-	A	A	H	B	A	B	-	B	H	B	B	B	B	-	B	A	H	H	-	B	B	H	B	H	A	B	-	H
CcM0974	0.1	B	-	H	H	B	-	H	B	H	-	B	-	-	-	B	H	A	H	-	-	A	-	-	H	-	-	-	H	H	-	H	B	-	-	-	A	A	H	-	H	B	H	B	H	A	H	-	H
CcM1261	6.4	B	H	A	H	H	H	H	B	H	-	H	B	-	B	B	H	H	H	H	H	H	A	B	H	-	H	B	H	B	-	H	B	B	H	H	A	H	H	-	B	B	H	H	H	H	B	-	H
CcM0713	15.5	B	H	H	A	H	H	B	H	B	H	A	A	A	B	H	H	A	H	A	H	H	H	B	H	H	H	H	H	B	B	A	H	H	A	H	A	H	H	H	H	H	H	A	H	H	A	H	H
CcM1220	34	B	-	H	A	H	-	B	A	B	-	B	A	-	B	A	H	-	-	A	-	A	H	A	H	A	H	A	H	B	-	A	H	H	-	-	A	H	H	-	H	H	H	A	H	H	A	-	H
CcM1503	11.5	B	-	-	-	H	-	B	A	B	-	B	A	-	B	H	A	A	B	A	-	H	-	B	H	H	H	-	-	B	A	H	H	A	-	-	A	H	A	B	H	H	A	A	H	H	H	-	H
CcM1009	8.4	-	-	-	A	H	A	B	A	B	-	B	-	-	B	-	-	A	-	-	-	H	H	B	H	-	B	-	B	B	-	-	H	-	-	-	-	H	H	-	H	-	-	-	B	H	-	-	-
CcM1216	5.3	B	-	A	A	B	-	B	H	H	-	H	-	-	B	H	B	H	B	A	A	H	H	B	H	-	H	-	H	B	-	A	H	H	-	A	A	H	H	-	H	B	A	B	H	H	H	-	-
CcM1398	2.6	H	-	H	A	B	-	B	H	H	-	H	A	A	B	H	B	H	H	A	H	H	H	A	H	-	H	-	H	B	-	A	H	H	-	-	A	H	A	-	H	H	-	H	H	H	H	-	H
CcM1401	3	B	-	A	A	B	-	B	H	H	-	H	A	-	-	H	B	H	B	A	-	H	H	H	H	-	H	-	H	B	A	A	H	A	-	B	A	H	H	A	H	H	-	H	H	H	H	-	H
CcM1557	2	B	-	-	A	-	-	-	-	A	-	H	-	-	B	A	B	H	-	-	-	-	H	-	H	-	B	-	H	-	-	-	H	-	-	-	-	H	-	-	B	-	-	-	H	A	H	-	-
CcM0995	4	B	H	-	H	-	-	B	-	-	-	-	A	-	B	-	A	B	A	B	-	H	H	B	B	-	H	-	-	B	-	-	-	H	A	-	A	H	-	-	A	-	-	-	H	H	-	-	-
CcM1109	1.4	H	H	-	-	H	-	-	-	H	H	B	A	A	A	-	A	H	-	-	A	H	-	-	A	H	H	H	H	H	H	B	H	-	B	B	H	H	H	B	H	H	H	A	A	B	A	A	H
CcM2095	0.2	B	H	H	A	H	H	H	H	B	H	B	-	H	-	H	A	H	B	A	A	A	H	H	H	H	H	A	H	B	H	H	A	A	B	-	H	H	H	B	H	H	A	H	B	B	A	H	H
CcM0057	0.5	B	B	H	H	H	-	B	-	B	H	B	A	A	A	B	H	H	B	A	A	A	B	A	H	H	H	A	H	B	H	H	H	A	B	H	H	-	H	B	H	B	A	H	B	B	H	H	H
CcM1598	2.3	B	B	H	H	B	H	A	A	H	A	H	A	-	-	H	H	H	B	A	A	A	B	H	-	H	B	A	H	-	-	H	A	H	B	A	H	H	B	B	H	B	A	B	B	B	H	B	H
CcM2257	4.3	H	-	H	H	B	A	H	B	A	A	B	A	H	A	H	B	H	H	H	H	H	H	H	A	B	H	H	B	H	H	H	A	H	H	H	H	H	A	H	H	A	B	A	H	B	H	B	H
CcM1277	13.2	H	H	A	A	B	-	-	-	A	B	B	A	A	A	H	B	H	H	A	H	A	A	B	A	H	H	A	B	B	B	B	H	H	B	H	B	H	H	H	H	A	H	H	H	A	A	B	B
CcM0008	3.8	H	H	H	H	B	-	B	-	A	-	B	H	H	-	H	B	H	H	A	H	H	H	B	A	H	H	A	B	B	B	B	H	H	B	H	B	H	H	H	H	A	H	H	H	A	H	B	B
CcM2857	3.5	H	B	-	H	B	B	B	B	A	B	B	A	H	A	H	B	H	H	A	H	H	H	B	A	H	H	A	B	B	B	B	H	H	B	-	B	H	H	H	H	A	H	B	H	H	H	B	B
CcM0195	4.3	B	B	A	A	B	-	B	B	A	B	B	A	H	A	B	B	H	H	A	H	B	H	B	A	H	B	A	B	B	B	B	A	H	B	H	B	H	H	H	H	A	H	H	H	A	H	H	H
CcM2221	3.6	B	H	H	A	H	-	H	A	A	A	H	H	H	H	-	H	H	B	H	H	-	H	A	A	H	A	A	A	B	B	H	H	B	H	A	B	H	A	A	B	H	-	A	H	H	H	H	H
CcM2049	2.8	B	B	H	A	B	B	H	H	H	A	H	H	A	A	B	H	H	B	H	H	H	H	A	A	H	A	A	A	B	B	H	H	H	H	H	B	H	A	A	B	H	H	A	H	H	H	H	H
CcM2690	3.6	H	-	H	-	B	-	H	-	H	-	H	-	H	-	B	H	H	B	H	-	-	-	-	-	H	A	A	A	B	B	H	H	B	H	A	B	A	-	A	-	H	H	A	H	H	H	H	H
CcM0887	0.8	B	B	H	A	H	-	H	-	A	-	A	-	A	H	A	A	H	B	H	H	H	H	H	H	H	A	A	A	B	-	H	H	H	H	B	B	H	H	B	A	A	B	A	H	A	H	H	H
CcM1236	14.8	H	H	A	A	H	H	B	H	A	A	B	A	H	B	H	B	H	A	-	A	A	H	H	H	A	H	A	H	H	H	H	H	H	A	H	H	H	H	A	A	H	A	H	H	H	A	-	-
CcM1381	2	B	-	A	A	B	-	-	B	A	-	-	A	-	B	-	B	-	A	A	-	-	H	B	H	-	H	A	-	B	H	H	H	H	-	-	H	H	H	-	A	H	H	H	H	B	A	-	-
CcM1493	2.6	B	H	A	A	B	-	B	B	H	-	B	A	-	B	B	B	H	A	H	H	H	H	H	B	A	H	-	B	A	H	H	H	H	A	H	H	H	H	-	H	H	H	H	B	B	A	-	A
CcM1440	5.9	H	-	A	A	B	-	B	B	A	-	-	A	-	B	B	B	H	A	H	-	H	H	-	B	-	H	-	B	A	-	H	H	H	-	-	H	H	H	-	A	H	A	-	B	B	A	-	A
CcM0765	3	B	H	H	H	B	-	-	-	-	-	-	-	-	-	-	-	B	A	H	-	-	-	-	-	-	-	-	-	-	-	-	-	H	A	A	H	-	-	-	-	-	-	-	-	-	-	-	-
CcM0655	3.3	H	B	A	B	H	H	B	H	B	A	A	H	B	H	A	A	B	A	A	A	H	H	B	H	H	H	H	H	A	B	B	H	A	H	H	A	H	A	B	-	H	H	A	H	H	H	B	H
CcM0724	0.1	H	B	-	H	H	B	B	H	B	-	A	B	-	A	A	A	H	H	-	-	H	B	B	B	A	H	H	H	A	B	B	H	-	-	-	A	A	A	-	B	H	H	A	H	A	B	-	H
CcM1385	18.1	H	B	A	H	H	B	B	-	B	-	A	-	-	H	A	H	H	H	H	B	B	H	B	B	B	H	-	H	H	-	-	H	H	B	H	H	H	H	A	H	H	-	A	H	A	H	-	H
CcM0737	1.4	A	-	-	B	H	A	B	-	B	-	A	-	-	H	A	A	H	-	-	-	B	B	B	B	-	A	-	H	H	B	B	H	-	-	-	A	H	H	-	B	H	-	-	H	H	B	-	H
CcM0698	2.1	B	-	-	B	-	-	B	B	B	-	-	-	-	H	A	A	H	-	-	-	B	B	B	B	-	-	-	B	H	-	B	H	A	B	H	A	H	H	-	B	H	H	-	B	H	B	-	H
CcM0109	2.9	B	-	H	B	H	-	B	H	B	-	H	H	-	A	A	-	H	H	H	-	B	B	B	B	H	H	-	H	H	-	B	H	A	-	B	H	H	H	-	B	H	H	H	H	H	B	-	H
CcM0131	18.1	B	-	H	B	-	-	-	A	-	-	-	-	-	-	-	-	B	-	H	-	-	B	B	-	-	H	-	-	H	-	-	-	-	B	B	B	-	-	-	-	H	B	-	-	-	-	-	-
CcM1053	2.3	B	-	-	B	-	-	H	A	H	-	H	-	-	B	-	-	H	B	-	-	H	B	-	-	-	A	-	H	H	-	B	B	-	-	-	H	B	-	-	B	A	B	-	B	H	B	-	H
CcM1026	18.1	B	-	H	-	A	B	H	-	H	H	-	-	-	-	-	-	H	-	B	B	B	B	B	B	A	A	-	H	-	-	-	-	-	-	B	-	B	H	A	-	A	B	A	H	-	-	-	-
CcM0743	4.3	B	-	-	B	H	H	H	A	H	-	H	-	A	A	A	B	H	-	-	A	B	B	A	H	A	A	-	-	A	-	-	-	-	-	-	-	H	H	-	B	-	-	-	B	H	H	-	-
CcM0596	4.4	B	B	B	B	A	A	B	A	B	A	H	A	H	H	H	H	A	H	B	H	B	A	A	B	A	A	B	B	H	H	H	H	H	H	H	H	B	B	B	H	H	H	H	H	H	B	B	A
CcM0433	1.3	-	-	-	-	A	-	-	-	B	-	H	-	H	H	A	A	H	-	B	-	B	-	H	-	H	-	H	-	A	H	A	H	H	A	-	-	B	B	B	B	H	H	B	-	H	H	A	A
CcM0193	16.9	B	B	-	-	A	-	-	-	-	-	-	A	H	H	H	H	-	H	B	H	B	A	A	B	A	A	B	B	H	H	H	H	H	H	-	H	B	B	B	H	H	H	H	H	H	B	B	H
CcM0144	12.2	-	B	H	H	H	H	B	H	B	A	H	A	-	B	H	H	A	H	B	A	H	H	B	A	B	H	-	A	H	H	H	B	H	B	H	H	B	H	B	H	H	H	H	H	H	H	B	H
CcM0727	1.6	B	-	H	A	H	-	-	-	H	-	H	H	-	H	H	H	A	A	B	A	B	H	B	A	H	H	-	A	H	H	B	B	A	-	-	A	H	A	-	B	-	B	B	H	H	H	-	A
CcM1406	2.7	B	H	H	A	H	-	H	H	B	B	H	H	-	H	H	H	A	A	B	A	B	B	B	H	H	H	A	A	H	H	B	B	A	A	H	A	H	A	B	H	H	B	H	H	H	H	-	H
CcM0459	7.1	H	-	-	-	-	-	H	A	A	-	H	H	-	H	H	A	H	H	H	A	B	H	B	B	H	H	-	H	H	A	H	H	B	-	H	A	B	H	-	H	H	H	B	H	B	H	-	H
CcM1235	32.5	H	B	H	H	B	B	H	H	H	-	H	H	-	H	-	H	B	H	H	H	B	H	H	H	-	H	H	H	H	A	H	H	B	H	H	H	B	H	-	H	A	B	H	H	B	H	B	H
[truncated: 142 more columns]
