# Supplementary material for: An intra-specific consensus genetic map of pigeonpea [Cajanus cajan (L.) Millspaugh] derived from six mapping populations
Source: Theor Appl Genet. 2012 Jul 8;125(6):1325–38. doi: 10.1007/s00122-012-1916-5 (PMC3442162; doi:10.1007/s00122-012-1916-5)
Supplement: Supplementary file 4 — Supplementary material 4 (XLS 113 kb) [file 122_2012_1916_MOESM4_ESM.xls]

## Sheet: Sheet1
ESM Table 2: Bin wise description of consensus genetic map
Linkage group	Bin number	Name of marker	Position (cM)	*SSR type	Repeat Size	Repeat time	Total length of repeat	Repeat motif	Number of alleles	Average number of alleles	PIC values	Average PIC values	Number of genotypes used for diversity estimation
LG01	1.1	CcM0443	0	c	2	17	34	(TA)17n(AT)5	12	12	0.784706	0.784706	22
LG01	1.2	Ccac035	15.537	p2	2	7	14	(AC)7	2	3	0.46	0.482694	159
LG01	1.2	CcM2630	19.867	c	2	11	22	(A)10n(AG)11	4		0.505387		22
LG01	1.3	CcM2044	20.752	p3	3	9	27	(TAT)9	10	7.6	0.839466	0.723183	22
LG01	1.3	CcM1984	21.078	p3	3	22	66	(TAT)22	9		0.767314		22
LG01	1.3	CcM2891	23.093	p2	2	15	30	(AT)15	7		0.785961		22
LG01	1.3	CcM0387	28.138	c	2	11	22	(AT)11n(TA)10	7		0.549706		22
LG01	1.3	CcM1947	29.023	c	2	7	14	(TC)7(TA)5	5		0.673468		22
LG01	1.4	CcM1459	34.106	c	2	12	24	(CT)12n(TC)5	10	6.66667	0.84937	0.700186	22
LG01	1.4	CcM1014	37.262	p2	2	10	20	(AT)10	4		0.599848		22
LG01	1.4	CcM1935	39.608	c	2	14	28	(CT)14(AT)12	6		0.651339		22
LG01	1.5	CcM0849	40.839	p2	2	11	22	(AT)11	7	6.83333	0.703683	0.643029	22
LG01	1.5	CcM0892	41.761	p2	2	6	12	(TA)6	7		0.732216		22
LG01	1.5	CcM1932	44.073	p2	2	15	30	(TA)15	3		0.162583		22
LG01	1.5	CcM0407	45.404	c	2	14	28	(TA)7(TG)14	7		0.726564		22
LG01	1.5	CcM0121	46.586	p2	2	17	34	(TA)17	7		0.697101		22
LG01	1.5	CcM2904	49.858	c	2	12	24	(TA)12n(AT)11	10		0.836026		22
LG01	1.6	CcM2341	52.212	p2	2	8	16	(TA)8	8	6.5	0.721416	0.620582	22
LG01	1.6	ICPeM0075	56.963	p3	3	6	18	(ACA)6	-		-		-
LG01	1.6	CcM0030	57.332	p3	3	8	24	(AAT)8	6		0.742179		22
LG01	1.6	CcM0080	59.229	c	2	13	26	(AT)13(AG)11n(AG)8	7		0.498984		22
LG01	1.7	CcM1128	61.522	c	2	9	18	(AT)9(GT)9	8	7.25	0.825097	0.720093	22
LG01	1.7	CcM1232	63.316	p2	2	6	12	(GA)6	6		0.678531		22
LG01	1.7	CcM0624	65.154	c	3	14	42	(TAT)10n(ATT)12n(ATT)10n(TTA)5n(TTA)14	7		0.590371		22
LG01	1.7	CcM0970	68.24	p2	2	16	32	(TA)16	8		0.78637		22
LG01	1.8	CcM1108	72.746	c	2	5	10	(TG)5n(A)10	7	6.5	0.685558	0.650353	22
LG01	1.8	CcM2802	78.645	p3	3	12	36	(TAA)12	6		0.615148		22
LG01	1.9	CcM0093	86.362	p2	2	27	54	(AT)27	9	9	0.727589	0.727589	22
LG01	1.10	CcM1616	90.572	p2	2	6	12	(TA)6	9	7	0.791903	0.721606	22
LG01	1.10	CcM2485	90.688	p2	2	18	36	(AT)18	6		0.655719		22
LG01	1.10	CcM2126	96.1	p3	3	6	18	(ATA)6	6		0.665477		22
LG01	1.10	CcM2505	99.945	p3	3	8	24	(GAA)8	7		0.773325		22
LG02	2.1	CcM2409	0	p3	3	6	18	(TTA)6	5	5.6	0.693284	0.644333	22
LG02	2.1	CcM0071	1.817	c	2	11	22	(TA)9n(AG)11n(AG)5	6		0.713493		22
LG02	2.1	CcM1999	3.027	c	3	16	48	(TAT)6n(TTA)16	7		0.775169		22
LG02	2.1	CcM0915	4.51	p2	2	8	16	(TA)8	4		0.352862		22
LG02	2.1	CcM0480	6.418	c	2	8	16	(GC)5n(AC)8(AT)6	6		0.686855		22
LG02	2.2	CcM0492	11.168	p2	2	21	42	(AT)21	10	6.25	0.739678	0.653398	22
LG02	2.2	CcM2215	15.296	p3	3	9	27	(ATA)9	3		0.434217		22
LG02	2.2	CcM0417	15.485	p2	2	22	44	(TA)22	7		0.773325		22
LG02	2.2	CcM1266	16.154	p4	4	5	20	(ATTT)5	5		0.666374		22
LG02	2.3	CcM0468	20.849	p3	3	5	15	(TAT)5	7	8.66667	0.726564	0.789111	22
LG02	2.3	CcM0494	22.002	p2	2	21	42	(AT)21	11		0.859291		22
LG02	2.3	CcM0183	29.217	c	2	10	20	(AT)10n(TA)8	8		0.781478		22
LG02	2.4	CcM1110	35.839	p3	3	10	30	(ATT)10	6	5.8	0.670472	0.587281	22
LG02	2.4	CcM0477	37.513	c	2	23	46	(TA)23(T)16	5		0.419797		22
LG02	2.4	CcM1238	37.889	p2	2	10	20	(AT)10	5		0.561668		22
LG02	2.4	CcM2149	38.818	p2	2	22	44	(TA)22	8		0.671035		22
LG02	2.4	CcM0542	39.161	p2	2	7	14	(AT)7	5		0.613431		22
LG02	2.5	CcM1778	40.066	p2	2	16	32	(AT)16	6	6.57143	0.490899	0.603433	22
LG02	2.5	CcM1559	40.644	c	2	12	24	(AC)12(AT)8	8		0.738517		22
LG02	2.5	CcM1659	42.005	c	2	15	30	(TA)8n(TA)15	6		0.697442		22
LG02	2.5	CcM2906	42.705	c	2	21	42	(TA)5n(AT)21	3		0.282178		22
LG02	2.5	CcM2672	45.119	p2	2	10	20	(TG)10	7		0.602461		22
LG02	2.5	CcM1405	48.071	p2	2	8	16	(TC)8	6		0.672854		22
LG02	2.5	CcM1263	49.88	p2	2	28	56	(AT)28	10		0.739678		22
LG02	2.6	CcM0444	52.6	p2	2	7	14	(TA)7	7	7	0.785961	0.787468	22
LG02	2.6	CcM0516	59.448	p2	2	14	28	(TC)14	7		0.788974		22
LG02	2.7	CcM2066	62.328	p2	2	7	14	(TA)7	8	7	0.833772	0.733189	22
LG02	2.7	CcM0176	63.764	p2	2	10	20	(GA)10	7		0.697101		22
LG02	2.7	CcM1101	67.585	c	3	5	15	(TTC)5n(CT)14	6		0.668696		22
LG02	2.8	CcM1198	72.617	p2	2	10	20	(TC)10	7	6.5	0.714722	0.624633	22
LG02	2.8	CcM0399	72.831	p2	2	16	32	(TA)16	6		0.534543		22
LG02	2.9	CcM0082	80.81	c	2	16	32	(AT)16n(TA)7	4	7	0.238662	0.512734	22
LG02	2.9	CcM2097	85.883	p2	2	12	24	(CT)12	10		0.786806		22
LG02	2.10	-	-	-	-	-	-	-	-	-	-	-	-
LG02	2.11	CcM1235	105.682	p3	3	15	45	(ATA)15	6	6	0.490899	0.490899	22
LG02	2.12	CcM2350	113.531	p2	2	17	34	(AT)17	7	6.33333	0.744024	0.700049	22
LG02	2.12	CcM1647	117.047	p2	2	9	18	(TC)9	7		0.729911		22
LG02	2.12	CcM2241	117.163	p2	2	12	24	(GA)12	5		0.626212		22
LG02	2.13	CcM1251	125.529	p3	3	9	27	(CCA)9	7	7	0.576369	0.576369	22
LG02	2.14	CcM0988	135.195	p2	2	11	22	(AT)11	9	9	0.655667	0.655667	22
LG03	3.1	CcM0416	0	p2	2	7	14	(AT)7	3	4	0.526194	0.580775	22
LG03	3.1	CcM2337	4.986	p2	2	11	22	(AT)11	5		0.635356		22
LG03	3.2	-	-	-	-	-	-	-	-	-	-	-	-
LG03	3.3	CcM0974	25.495	p2	2	13	26	(AT)13	11	9.5	0.854552	0.784957	22
LG03	3.3	CcM0179	26.179	c	3	6	18	(TTA)6(TA)17	8		0.715363		22
LG03	3.4	CcM2071	31.282	p2	2	10	20	(TA)10	6	6	0.5954	0.670245	22
LG03	3.4	CcM0962	37.646	p3	3	7	21	(TCT)7	5		0.562146		22
LG03	3.4	CcM2754	37.875	c	2	6	12	(AC)6n(C)12	6		0.724489		22
LG03	3.4	CcM0095	39.037	p2	2	9	18	(TC)9	7		0.798946		22
LG03	3.5	CcM1621	40.356	p2	2	7	14	(AT)7	6	6.375	0.721416	0.684637	22
LG03	3.5	CcM2753	40.429	c	2	6	12	(AC)6n(C)12	8		0.758708		22
LG03	3.5	CcM1948	41.865	p3	3	11	33	(TCA)11	4		0.504064		22
LG03	3.5	CcM1264	43.162	p2	2	12	24	(TA)12	7		0.726334		22
LG03	3.5	CcM2463	44.765	p2	2	11	22	(AT)11	9		0.84896		22
LG03	3.5	CcM1453	47.021	p3	3	21	63	(ATT)21	5		0.561668		22
LG03	3.5	CcM1809	49.366	p2	2	7	14	(TA)7	4		0.580561		22
LG03	3.5	CcM0529	49.836	c	2	7	14	(AT)7(AG)5	8		0.775382		22
LG03	3.6	CcM1423	50.149	p2	2	11	22	(TA)11	-	7	-	0.679781	22
LG03	3.6	CcM2855	51.793	p3	3	26	78	(ATT)26	8		0.677174		22
LG03	3.6	CcM2597	52.703	c	2	19	38	(AT)19n(AT)5	8		0.709531		22
LG03	3.6	CcM2128	57.963	c	3	10	30	(ATA)10n(TAA)6	5		0.652636		22
LG03	3.7	CcM2379	60.468	p2	2	10	20	(TC)10	7	8	0.770209	0.705616	22
LG03	3.7	CcM2045	66.861	p2	2	12	24	(AT)12	10		0.756267		22
LG03	3.7	CcM2909	67.46	p2	2	13	26	(AT)13	7		0.590371		22
LG03	3.7	CcM0693	67.673	c	4	5	20	(A)18(AAAC)5	-		-		-
LG03	3.8	CcM1602	71.123	p2	2	18	36	(TA)18	10	6.66667	0.767468	0.619633	22
LG03	3.8	CcM2710	76.839	p3	3	13	39	(ATA)13	6		0.569036		22
LG03	3.8	CcM1791	78.559	p6	6	7	42	(ACACCA)7	4		0.522394		22
LG03	3.9	CcM1008	81.453	c	2	16	32	(TA)16n(A)11	4	6.6	0.411131	0.593267	22
LG03	3.9	CcM2895	83.73	p2	2	24	48	(AT)24	9		0.696307		22
LG04	4.1	CcM1109	0	c	2	10	20	(AC)6(AT)8(GT)10	6	6	0.548161	0.648866	22
LG04	4.1	CcM1814	4.11	p2	2	8	16	(AT)8	5		0.701335		22
LG04	4.1	CcM1962	7.247	p2	2	16	32	(AT)16	7		0.697101		22
LG04	4.2	CcM1828	15.888	p2	2	6	12	(TA)6	5	5	0.650178	0.546866	22
LG04	4.2	CcM0713	17.925	p3	3	6	18	(GCT)6	5		0.428275		22
LG04	4.2	CcM1910	18.089	c	2	16	32	(CA)5(AC)10(AT)16	5		0.562146		22
LG04	4.3	CcM2095	25.743	p2	2	24	48	(AT)24	6	6	0.490899	0.490899	22
LG04	4.4	CcM2441	31.455	p3	3	8	24	(T)11(A)12	6	7.1	0.730372	0.619203	22
LG04	4.4	CcM0820	32.637	p2	2	24	48	(AT)24	8		0.64888		22
LG04	4.4	CcM1220	33.37	c	2	22	44	(CT)14(AT)22	4		0.238662		22
LG04	4.4	CcM0271	34.525	c	2	25	50	(A)23(AT)25	9		0.655667		22
LG04	4.4	CcM1584	34.557	p2	2	24	48	(AT)24	6		0.534543		22
LG04	4.4	CcM0583	35.396	p2	2	21	42	(TA)21	11		0.813597		22
LG04	4.4	CcM0057	37.437	p4	4	6	24	(AAAT)6	8		0.78637		22
LG04	4.4	CcM0054	38.016	p2	2	8	16	(TA)8	4		0.574167		22
LG04	4.4	CcM0637	39.659	p2	2	11	22	(AT)11	6		0.38014		22
LG04	4.4	CcM2283	39.696	c	2	21	42	(AG)8n(AG)21	9		0.829631		22
LG04	4.5	CcM1503	40.621	p2	2	19	38	(TA)19	11	7.5	0.851214	0.655359	22
LG04	4.5	CcM0055	42.931	p2	2	16	32	(AT)16	6		0.534543		22
LG04	4.5	CcM2852	45.245	p2	2	9	18	(TA)9	7		0.645832		22
LG04	4.5	CcM0601	47.491	p2	2	8	16	(TG)8	5		0.626212		22
LG04	4.5	CcM1886	49.265	p3	3	24	72	(TAA)24	11		0.854552		22
LG04	4.5	CcM1009	49.762	p2	2	14	28	(TC)14	5		0.419797		22
LG04	4.6	CcM2296	51.249	p2	2	21	42	(TA)21	6	7.69231	0.670472	0.686042	22
LG04	4.6	CcM2164	51.921	p2	2	9	18	(TA)9	6		0.695077		22
LG04	4.6	CcM0772	52.065	c	2	15	30	(AT)15n(A)13	12		0.873608		22
LG04	4.6	CcM1598	52.171	c	2	10	20	(G)11(GA)10	6		0.73809		22
LG04	4.6	CcM2639	52.333	p2	2	17	34	(A)10n(T)10	12		0.834497		22
LG04	4.6	CcM1258	52.567	p2	2	17	34	(TA)17	7		0.549706		22
LG04	4.6	CcM1366	54.907	c	2	16	32	(AT)16n(TA)7	8		0.642212		22
LG04	4.6	CcM2280	55.598	p4	4	9	36	(ATGT)9	9		0.813034		22
LG04	4.6	CcM1216	55.946	p2	2	28	56	(TA)28	8		0.557313		22
LG04	4.6	CcM1565	57.215	p2	2	23	46	(TA)23	8		0.557313		22
LG04	4.6	CcM1707	58.216	p2	2	6	12	(TC)6	7		0.720869		22
LG04	4.6	CcM1398	58.652	c	3	11	33	(TAA)7n(TAA)11	6		0.621696		22
LG04	4.6	CcM2565	58.862	p3	3	10	30	(TTA)10	5		0.644654		22
LG04	4.7	CcM1246	60.192	p2	2	11	22	(TA)11	8	5.5	0.786242	0.650027	22
LG04	4.7	CcM2641	63.001	p2	2	16	32	(AT)16	7		0.744024		22
LG04	4.7	CCB4	63.315	c	2	31	62	(CA)31	3		0.57		12
LG04	4.7	CcM0392	64.477	p2	2	7	14	(AT)7	6		0.709327		22
LG04	4.7	CcM1401	66.111	p2	2	17	34	(AT)17	3		0.387294		22
LG04	4.7	CcM0824	67.576	p2	2	12	24	(TA)12	6		0.703273		22
LG04	4.8	CcM1781	70.711	p2	2	12	24	(AT)12	11	7	0.856243	0.66801	22
LG04	4.8	CcM1557	74.74	p2	2	14	28	(TA)14	5		0.585641		22
LG04	4.8	CcM0995	78.906	p2	2	7	14	(AC)7	5		0.562146		22
LG04	4.9	CcM1524	83.862	p2	2	14	28	(AT)14	7	7	0.732481	0.732481	22
LG05	5.1	CcM2707	0	c	4	6	24	(TA)23(TAGA)6	8	8	0.814852	0.814852	22
LG05	5.2	-	-	-	-	-	-	-	-	-	-	-	-
LG05	5.3	CcM1047	21.79	p2	2	13	26	(TA)13	6	5.5	0.542065	0.534449	22
LG05	5.3	CcM0721	29.525	p2	2	19	38	(AT)19	5		0.526834		22
LG05	5.4	CcM1110	38.06	p3	3	10	30	(ATT)10	6	6	0.670472	0.670472	22
LG05	5.5	CcM2217	44.656	c	2	25	50	(TA)7n(AT)25	5	7.66667	0.428275	0.66517	22
LG05	5.5	CcM1139	47.307	p3	3	6	18	(ATG)6	6		0.693011		22
LG05	5.5	CcM1146	49.161	c	2	10	20	(TA)10(T)15	12		0.874223		22
LG05	5.6	CcM0039	50.805	p2	2	37	74	(AT)37	9	7	0.655667	0.633718	22
LG05	5.6	CcM2228	52.163	c	2	13	26	(AT)13n(AT)6	8		0.744365		22
LG05	5.6	CcM2227	53.547	c	2	10	20	(CT)6n(AT)10	5		0.576959		22
LG05	5.6	CcM2818	53.726	p2	2	16	32	(TA)16	5		0.576959		22
LG05	5.6	CcM0322	55.138	p2	2	21	42	(AT)21	7		0.576369		22
LG05	5.6	CcM0246	56.136	p2	2	16	32	(AT)16	10		0.820683		22
LG05	5.6	CcM1732	56.965	p2	2	15	30	(TA)15	5		0.37103		22
LG05	5.6	CcM0431	57.883	c	4	5	20	(CATA)5(AT)9	7		0.747712		22
LG05	5.7	CcM0922	61.577	p2	2	18	36	(AT)18	9	7.66667	0.761603	0.733454	22
LG05	5.7	CcM2451	62.442	p2	2	11	22	(AT)11	6		0.626819		22
LG05	5.7	CcM0701	63.589	p2	2	13	26	(AT)13	5		0.729347		22
LG05	5.7	CcM1611	65.348	p2	2	22	44	(AT)22	12		0.808679		22
LG05	5.7	CcM2740	65.915	p2	2	11	22	(AT)11	7		0.685558		22
LG05	5.7	CcM2281	67.555	p2	2	9	18	(TC)9	7		0.788718		22
LG05	5.8	CcM0810	72.972	c	2	19	38	(AT)19n(TA)6	6	6	0.490899	0.490899	22
LG05	5.9	CcM1105	83.76	c	2	8	16	(AT)18n(TA)6	8	8	0.721416	0.721416	22
LG06	6.1	CcM1207	0	p2	2	17	34	(AT)17	10	8.5	0.702718	0.739362	22
LG06	6.1	CcM0374	1.639	p2	2	11	22	(TA)11	9		0.843539		22
LG06	6.1	CcM1522	4.156	c	2	14	28	(AT)14(TA)6	7		0.602461		22
LG06	6.1	CcM2542	7.497	p2	2	8	16	(TA)8	8		0.808731		22
LG06	6.2	CcM1506	10.288	c	2	11	22	(A)10n(A)10(TA)11	6	7.16667	0.684533	0.669349	22
LG06	6.2	CcM1821	11.214	p2	2	7	14	(AT)7	8		0.691935		22
LG06	6.2	CcM0882	13.706	p2	2	15	30	(TA)15	9		0.696307		22
LG06	6.2	CcM1615	15.628	p2	2	23	46	(AT)23	9		0.655667		22
LG06	6.2	CcM1236	16.167	p2	2	31	62	(AT)31	6		0.686855		22
LG06	6.2	CcM1533	16.24	c	2	8	16	(CT)8(AT)8(TA)6(GA)7	5		0.600796		22
LG06	6.3	CcM0853	21.942	p3	3	5	15	(TAT)5	4	7.4	0.427037	0.639497	22
LG06	6.3	CcM0710	22.908	p3	3	15	45	(TTA)15	9		0.84896		22
LG06	6.3	CcM0361	24.627	p2	2	9	18	(TA)9	7		0.758299		22
LG06	6.3	CcM0734	25.584	p2	2	23	46	(TA)23	6		0.38014		22
LG06	6.3	CcM1277	26.678	p2	2	13	26	(AT)13	12		0.784706		22
LG06	6.3	CcM1440	28.063	p2	2	6	12	(AT)6	5		0.37103		22
LG06	6.3	CcM2977	28.356	p2	2	14	28	(TA)14	9		0.790972		22
LG06	6.3	Ccttc006	28.749	c		-	-	(GAA)11n(GAA)5n(GAA)17	4		0.57		32
LG06	6.3	CcM0859	29.527	c	2	5	10	(AT)5n(A)27	7		0.590371		22
LG06	6.3	CcM0252	29.701	p2	2	23	46	(AT)23	11		0.873455		22
LG06	6.4	CcM2900	30.588	c	2	5	10	(TA)5(A)10	5	7.625	0.718419	0.706463	22
LG06	6.4	CcM0476	31.575	p2	2	8	16	(AT)8	8		0.744365		22
LG06	6.4	CcM0293	31.65	p2	2	11	22	(TA)11	10		0.767468		22
LG06	6.4	CcM2292	32.283	p2	2	23	46	(AT)23	7		0.549706		22
LG06	6.4	CcM1381	32.557	p2	2	9	18	(TA)9	9		0.807954		22
LG06	6.4	CcM0262	33.262	c	3	11	33	(AAT)6n(ATA)11	4		0.505387		22
LG06	6.4	CcM1493	33.502	c	4	5	20	(ATTA)5(TA)10	8		0.797025		22
LG06	6.4	CcM2060	34.052	c	2	6	12	(AT)21n(AT)6	8		0.604646		22
LG06	6.4	CcM0008	35.265	p2	2	19	38	(TA)19	14		0.902039		22
LG06	6.4	CcM2857	36.683	p2	2	11	22	(TA)11	9		0.772463		22
LG06	6.4	CcM2324	37.175	c	2	8	16	(TA)8(GA)8	7		0.755225		22
LG06	6.4	CcM0051	37.566	p2	2	8	16	(AT)8	6		0.665477		22
LG06	6.4	CcM1596	38.213	c	2	13	26	(TA)6(TG)13	7		0.699286		22
LG06	6.4	CcM2371	38.488	p2	2	16	32	(AT)16	8		0.683534		22
LG06	6.4	CcM0787	38.505	c	4	5	20	(AATA)5(AT)10	6		0.655719		22
LG06	6.4	CcM3002	38.804	c	2	8	16	(AC)6(AT)8n(T)10	6		0.674698		22
LG06	6.5	CcM1839	40.41	p2	2	7	14	(TA)7	7	6.71429	0.697101	0.635389	22
LG06	6.5	CcM0832	41.691	p3	3	6	18	(TTC)6	3		0.422196		22
LG06	6.5	CcM2473	44.862	p2	2	11	22	(TA)11	5		0.428275		22
LG06	6.5	CcM0195	45.721	p2	2	11	22	(AT)11	9		0.772463		22
LG06	6.5	CcM0816	45.805	p2	2	34	68	(AT)34	6		0.583106		22
LG06	6.5	CcM0502	46.612	p3	3	19	57	(TAA)19	9		0.839056		22
LG06	6.5	CcM2538	49.64	c	2	19	38	(TA)19(TC)6	8		0.705527		22
LG06	6.6	CcM0765	51.645	p2	2	23	46	(TA)23	3	5.33333	0.162583	0.494684	22
LG06	6.6	CcM1818	54.46	p2	2	10	20	(TA)10	8		0.759323		22
LG06	6.6	CcM1442	58.711	c	2	12	24	(AT)12(T)12	5		0.562146		22
LG06	6.7	CcM1582	61.258	c	3	8	24	(AAT)5n(TGT)8	6	6	0.693754	0.693754	22
LG06	6.8	CcM1609	71.61	p2	2	26	52	(AT)26	6	8	0.490899	0.557313	22
LG06	6.8	CcM2257	73.079	p2	2	26	52	(TA)26	-		-		-
LG06	6.8	CcM1991	78.035	p2	2	24	48	(TA)24	8		0.557313		22
LG07	7.1	CcM2221	0	p3	3	9	27	(TTA)9	7	6.5	0.729911	0.65775	22
LG07	7.1	CcM2049	2.747	p3	3	9	27	(TAT)9	6		0.720263		22
LG07	7.1	CcM1997	7.976	c	2	32	64	(AC)10n(CA)7n(CA)32(TA)19	6		0.436872		22
LG07	7.1	CcM2690	8.391	p3	3	10	30	(ATT)10	7		0.743955		22
LG07	7.2	CcM1895	10.814	p2	2	12	24	(AG)12	7	7.33333	0.823253	0.645576	22
LG07	7.2	CcM1963	12.086	c	2	18	36	(AC)18(AT)10	7		0.755225		22
LG07	7.2	CcM0602	13.395	p2	2	14	28	(AT)14	12		0.864661		22
LG07	7.2	CcM0297	13.425	p2	2	17	34	(AT)17	6		0.436872		22
LG07	7.2	CcM1825	15.603	c	2	5	10	(G)13n(TG)5	8		0.691935		22
LG07	7.2	CcM0006	17.736	p2	2	8	16	(TA)8	4		0.301508		22
LG07	7.3	CcM0611	20.645	p2	2	15	30	(TA)15	6	6	0.583106	0.537002	22
LG07	7.3	CcM2176	29.606	c	2	6	12	(T)12n(AT)6	6		0.490899		22
LG07	7.4	CcM0185	35.852	p2	2	8	16	(TA)8	7	7	0.783502	0.783502	22
LG07	7.5	CcM0887	44.42	p2	2	10	20	(TC)10	8	8	0.791587	0.791587	22
LG07	7.6	CcM0484	51.787	c	3	5	15	(T)12n(ATT)5n(AT)5	7	7	0.726334	0.726334	22
LG07	7.7	CcM0402	61.04	c	3	6	18	(TGA)6n(AG)5	5	6.5	0.731866	0.742739	22
LG07	7.7	CcM2012	70.019	p2	2	10	20	(TA)10	8		0.753611		22
LG07	7.8	-	-	-	-	-	-	-	-	-	-	-	-
LG07	7.9	CcM0752	84.858	p2	2	10	20	(AT)10	7	7	0.803241	0.803241	22
LG08	8.1	CcM0594	0	c	2	9	18	(GA)9n(TC)9	6	6	0.76944	0.76944	22
LG08	8.2	-	-	-	-	-	-	-	-	-	-	-	-
LG08	8.3	CcM2004	29.262	c	2	12	24	(CT)7n(AG)12	5	5	0.588305	0.588305	22
LG08	8.4	CcM1392	35.091	c	3	15	45	(T)10n(AAT)15	7	7.33333	0.549706	0.620134	22
LG08	8.4	CcM0522	37.072	p2	2	17	34	(TA)17	9		0.727589		22
LG08	8.4	CcM0413	39.043	c	2	6	12	(T)10(CT)6	6		0.583106		22
LG08	8.5	CcM2333	40.911	p2	2	8	16	(TA)8	5	6.125	0.642673	0.672294	22
LG08	8.5	CcM1282	41.25	p2	2	18	36	(AT)18	10		0.84937		22
LG08	8.5	CcM2080	44.857	p3	3	5	15	(ATA)5	3		0.507573		22
LG08	8.5	CcM1245	45.546	p4	4	7	28	(CTCA)7	4		0.599848		22
LG08	8.5	CcM1357	45.717	c	3	5	15	(AT)15n(ATA)5	8		0.775126		22
LG08	8.5	CcM2482	45.802	c	3	5	15	(AAT)5n(TAA)5	7		0.699286		22
LG08	8.5	CcM2911	46.268	p3	3	9	27	(AAT)9	5		0.600796		22
LG08	8.5	CcM0535	49.144	p3	3	12	36	(ATA)12	7		0.703683		22
LG08	8.6	CcM2955	50.543	c	2	11	22	(TA)11n(AT)9	7	6.5	0.549706	0.657566	22
LG08	8.6	CcM2379	54.669	p2	2	10	20	(TC)10	7		0.770209		22
LG08	8.6	CcM0956	57.475	p2	2	16	32	(AT)16	8		0.604646		22
LG09	9.1	CcM1982	0	p2	2	17	34	(TC)17	9	8	0.80996	0.773167	22
LG09	9.1	CcM0655	8.499	p3	3	5	15	(GAA)5	7		0.736374		22
LG09	9.2	CcM1447	12.879	p2	2	10	20	(AT)10	8	8.66667	0.82012	0.782472	22
LG09	9.2	CcM0588	15.632	p3	3	19	57	(ATA)19	13		0.839816		22
LG09	9.2	CcM2781	18.399	c	3	5	15	(CTT)5(T)1n	5		0.687479		22
LG09	9.2	CcM0724	23.864	p3	3	10	30	(ATT)10	8	6.5	0.794567	0.735695	22
LG09	9.3	CcM2343	24.808	p2	2	6	12	(AT)6	3		0.583183		22
LG09	9.3	CcM2751	28.258	p2	2	13	26	(TA)13	7		0.755225		22
LG09	9.3	CcM0717	29.582	p2	2	8	16	(TA)8	8		0.809806		22
LG09	9.4	CcM1385	31.022	p3	3	10	30	(TTA)10	6	6.4	0.621696	0.625396	22
LG09	9.4	CcM0126	33.183	p3	3	21	63	(TAT)21	8		0.797025		22
LG09	9.4	CcM0737	38.803	p2	2	17	34	(AT)17	8		0.691935		22
LG09	9.4	CcM0433	39.467	p2	2	11	22	(AT)11	4		0.533391		22
LG09	9.4	CcM0131	39.812	p2	2	21	42	(AT)21	6		0.482933		22
LG09	9.5	CcM2982	47.514	c	3	8	24	(TAA)8n(ATA)5	6	6.66667	0.696691	0.658012	22
LG09	9.5	CcM0698	48.392	p3	3	17	51	(AAT)17	8		0.64888		22
LG09	9.5	CcM2948	49.229	c	3	8	24	(TAA)8n(ATA)5	6		0.628466		22
LG09	9.6	CcM1053	54.671	c	2	21	42	(CA)5(CT)9(AT)21	5	6	0.419797	0.583755	22
LG09	9.6	CcM2898	56.697	p2	2	13	26	(TA)13	7		0.747712		22
LG09	9.7	CcM0109	61.639	p2	2	16	32	(TA)16	3	6.8	0.162583	0.598899	22
LG09	9.7	CcM0193	62.278	p2	2	20	40	(TA)20	9		0.772463		22
LG09	9.7	CcM1399	64.291	c	4	7	28	(AT)8(TATG)7	5		0.652636		22
LG09	9.7	CcM2696	68.934	p2	2	28	56	(AT)28	12		0.887567		22
LG09	9.7	CcM0596	69.594	c	2	6	12	(A)13n(TA)6	5		0.519244		22
LG09	9.8	CcM0492	70.035	p2	2	21	42	(AT)21	10	7	0.739678	0.656752	22
LG09	9.8	CcM0133	74.677	p2	2	9	18	(TA)9	7		0.779685		22
LG09	9.8	CcM1278	76.44	c	2	18	36	(TC)13(TA)18	5		0.419797		22
LG09	9.8	CcM0627	77.856	p2	2	10	20	(TC)10	6		0.583106		22
LG09	9.8	CcM1653	78.195	p2	2	30	60	(AT)30	7		0.709122		22
LG09	9.8	CcM0978	79.94	p3	3	15	45	(TTA)15	7		0.709122		22
LG09	9.9	CcM0603	81.133	c	2	9	18	(A)21(AG)9	9	6.16667	0.800125	0.634931	22
LG09	9.9	CcM0895	83.138	p2	2	8	16	(AT)8	5		0.562146		22
LG09	9.9	CcM2994	83.537	c	2	8	16	(A)10n(TA)8	4		0.483872		22
LG09	9.9	CcM1735	85.027	p3	3	5	15	(ATT)5	7		0.685558		22
LG09	9.9	CcM0743	85.327	p2	2	12	24	(AT)12	7		0.664453		22
LG09	9.9	CcM2704	88.584	p2	2	10	20	(AT)10	5		0.613431		22
LG09	9.10	CcM2046	91.694	p3	3	5	15	(TGA)5	7	7	0.774145	0.651655	22
LG09	9.10	CcM1829	95.594	p2	2	16	32	(TA)16	5		0.419797		22
LG09	9.10	CcM1846	96.588	p3	3	18	54	(AAT)18	6		0.615148		22
LG09	9.10	CcM0471	98.277	p2	2	12	24	(AT)12	10		0.797529		22
LG09	9.11	CcM1820	101.782	p2	2	14	28	(AT)14	7	7	0.752766	0.739359	22
LG09	9.11	CcM1597	104.44	p2	2	26	52	(TA)26	7		0.642058		22
LG09	9.11	CcM2625	107.017	p2	2	10	20	(TA)10	7		0.823253		22
LG09	9.12	CcM1313	122.772	p2	2	17	34	(AT)17	7	6.8	0.749769	0.666351	22
LG09	9.12	CcM0785	127.965	p2	2	9	18	(AT)9	5		0.561668		22
LG10	10.1	CcM0112	0	p2	2	7	14	(TA)7	9	9	0.696307	0.696307	22
LG10	10.2	-	-	-	-	-	-	-	-	-	-	-	-
LG10	10.3	-	-	-	-	-	-	-	-	-	-	-	-
LG10	10.4	CcM1045	35.772	p2	2	6	12	(AT)6	5	6	0.653874	0.618938	22
LG10	10.4	CcM1079	36.374	c	2	8	16	(TA)8(TG)6	5		0.652636		22
LG10	10.4	CcM1027	37.716	p2	2	14	28	(TA)14	8		0.73237		22
LG10	10.4	CcM0085	38.891	p2	2	26	52	(TA)26	6		0.436872		22
LG10	10.5	CcM1813	40.069	p2	2	12	24	(AT)12	6	6.33333	0.678531	0.686474	22
LG10	10.5	CcM1651	45.515	p2	2	7	14	(AT)7	5		0.642673		22
LG10	10.5	CcM1438	49.273	p3	3	8	24	(TAT)8	8		0.738218		22
LG10	10.6	CcM1635	50.041	p2	2	20	40	(TA)20	7	8	0.549706	0.656199	22
LG10	10.6	CcM2394	51.65	p2	2	12	24	(TC)12	4		0.593428		22
LG10	10.6	CcM2237	57.79	p2	2	25	50	(AT)25	10		0.702718		22
LG10	10.6	CcM1001	59.186	p3	3	9	27	(TTA)9	11		0.778943		22
LG10	10.7	CcM1744	60.299	c	4	10	40	(TATC)10(TA)15	6	7	0.436872	0.654593	22
LG10	10.7	CcM1574	61.104	c	2	8	16	(A)14(TA)8	5		0.658997		22
LG10	10.7	CcM1573	61.114	p2	2	12	24	(TA)12	8		0.744365		22
LG10	10.7	CcM0207	63.513	p2	2	15	30	(TA)15	9		0.797376		22
LG10	10.7	CcM2314	68.585	p2	2	17	34	(TA)17	7		0.635356		22
LG10	10.8	CcM0268	70.664	c	2	24	48	(AT)24(GT)10	11	6.4	0.854552	0.699908	22
LG10	10.8	CcM1373	72.434	p2	2	7	14	(TG)7	5		0.726274		22
LG10	10.8	CcM1894	73.461	p2	2	8	16	(TA)8	7		0.763216		22
LG10	10.8	CcM0208	74.737	c	3	10	30	(TAT)10n(TTA)7	4		0.574167		22
LG10	10.8	CcM1849	79.332	p2	2	8	16	(TA)8	5		0.58133		22
LG10	10.9	CcM0314	80.24	p2	2	13	26	(AT)13	5	7.66667	0.428275	0.650613	22
LG10	10.9	CcM0248	81.422	p2	2	8	16	(TA)8	6		0.5926		22
LG10	10.9	CcM1770	82.528	p2	2	23	46	(AT)23	9		0.733574		22
LG10	10.9	CcM1837	83.696	c	2	6	12	(TA)5(A)16n(AC)6	8		0.770618		22
LG10	10.9	CcM0303	83.736	c	2	7	14	(TA)7nt(GC)6	10		0.821298		22
LG10	10.9	CcM1836	86.04	p2	2	20	40	(AT)20	8		0.557313		22
LG10	10.10	CcM0257	90.928	c	2	15	30	(AG)7(TG)15	12	12	0.883034	0.883034	22
LG10	10.11	CcM0673	101.033	c	2	9	18	(AT)6(AG)9	7	7.1	0.813008	0.743646	22
LG11	11.1	CcM0381	0	p2	2	21	42	(TA)21	7	7	0.685558	0.685558	22
LG11	11.2	CcM0353	19.478	p2	2	14	28	(AT)14	9	9	0.727589	0.727589	22
LG11	11.3	-	-	-	-	-	-	-	-	-	-	-	-
LG11	11.4	CcM1175	39.415	p2	2	20	40	(TA)20	10	10	0.818489	0.818489	22
LG11	11.5	CcM0047	44.706	c	2	5	10	(A)12n(TC)5	7	7	0.758299	0.758299	22
LG11	11.6	CcM2332	51.109	p3	3	13	39	(ATA)13	7	6.5	0.718368	0.709105	22
LG11	11.6	CcM1713	57.002	c	2	5	10	(TG)5n(T)11	6		0.699841		22
LG11	11.7	CcM2735	62.065	p2	2	10	20	(TC)10	7	7.5	0.726564	0.761795	22
LG11	11.7	CcM2697	68.849	c	2	9	18	(CT)9n(T)14	8		0.797025		22
LG11	11.8	CcM2871	80.016	p2	2	12	24	(TA)12	6	5	0.709327	0.634814	22
LG11	11.8	CcM0834	89.621	p2	2	10	20	(AT)10	4		0.560302		22
LG11	10.9	-	-	-	-	-	-	-	-	-	-	-	-
LG11	10.10	-	-	-	-	-	-	-	-	-	-	-	-
LG11	10.11	-	-	-	-	-	-	-	-	-	-	-	-
LG11	10.12	-	-	-	-	-	-	-	-	-	-	-	-
LG11	10.13	CcM2505	123.122	p3	3	8	24	(GAA)8	7	7.09091	0.773325	0.724971	22
*c: compound SSRs, p2: di-nucleotide repeat, p3: tri-nucleotide repeat, p4: tetra-nucleotide repeat, p5: penta-nucleotide repeat, p6: hexa-nucleotide repeat
